# Supplementary material for: Structural Model of the hUbA1-UbcH10 Quaternary Complex: In Silico and Experimental Analysis of the Protein-Protein Interactions between E1, E2 and Ubiquitin
Source: PLoS One. 2014 Nov 6;9(11):e112082. doi: 10.1371/journal.pone.0112082 (PMC4223017; doi:10.1371/journal.pone.0112082)
Supplement: File S1 — Atomic Coordinates of a representative snapshot of the 3D model. (PDB) [file pone.0112082.s011.pdb]

ATOM      1  N   ASP A  49      51.498 -43.168  17.320  1.00  0.00           N   
ATOM      2  CA  ASP A  49      51.111 -41.869  17.892  1.00  0.00           C   
ATOM      3  CB  ASP A  49      51.836 -41.722  19.244  1.00  0.00           C   
ATOM      4  CG  ASP A  49      51.986 -40.272  19.702  1.00  0.00           C   
ATOM      5  OD1 ASP A  49      50.962 -39.628  20.009  1.00  0.00           O   
ATOM      6  OD2 ASP A  49      53.143 -39.787  19.699  1.00  0.00           O 1-
ATOM      7  C   ASP A  49      51.373 -40.685  16.929  1.00  0.00           C   
ATOM      8  O   ASP A  49      52.367 -40.713  16.190  1.00  0.00           O   
ATOM      9  N   ILE A  50      50.511 -39.659  16.969  1.00  0.00           N   
ATOM     10  CA  ILE A  50      50.514 -38.487  16.072  1.00  0.00           C   
ATOM     11  CB  ILE A  50      49.481 -38.648  14.919  1.00  0.00           C   
ATOM     12  CG2 ILE A  50      49.750 -39.923  14.097  1.00  0.00           C   
ATOM     13  CG1 ILE A  50      48.008 -38.631  15.402  1.00  0.00           C   
ATOM     14  CD1 ILE A  50      46.967 -38.624  14.274  1.00  0.00           C   
ATOM     15  C   ILE A  50      50.275 -37.168  16.833  1.00  0.00           C   
ATOM     16  O   ILE A  50      49.530 -37.165  17.816  1.00  0.00           O   
ATOM     17  N   ASP A  51      50.824 -36.046  16.361  1.00  0.00           N   
ATOM     18  CA  ASP A  51      50.494 -34.705  16.863  1.00  0.00           C   
ATOM     19  CB  ASP A  51      51.745 -33.817  16.919  1.00  0.00           C   
ATOM     20  CG  ASP A  51      51.484 -32.528  17.707  1.00  0.00           C   
ATOM     21  OD1 ASP A  51      50.615 -31.716  17.320  1.00  0.00           O   
ATOM     22  OD2 ASP A  51      52.166 -32.286  18.728  1.00  0.00           O 1-
ATOM     23  C   ASP A  51      49.348 -34.076  16.051  1.00  0.00           C   
ATOM     24  O   ASP A  51      49.548 -33.604  14.928  1.00  0.00           O   
ATOM     25  N   GLU A  52      48.144 -34.066  16.623  1.00  0.00           N   
ATOM     26  CA  GLU A  52      46.928 -33.561  15.970  1.00  0.00           C   
ATOM     27  CB  GLU A  52      45.689 -34.084  16.721  1.00  0.00           C   
ATOM     28  CG  GLU A  52      45.622 -35.618  16.736  1.00  0.00           C   
ATOM     29  CD  GLU A  52      44.327 -36.132  17.374  1.00  0.00           C   
ATOM     30  OE1 GLU A  52      44.396 -36.726  18.474  1.00  0.00           O   
ATOM     31  OE2 GLU A  52      43.258 -36.016  16.729  1.00  0.00           O 1-
ATOM     32  C   GLU A  52      46.892 -32.024  15.846  1.00  0.00           C   
ATOM     33  O   GLU A  52      46.079 -31.520  15.068  1.00  0.00           O   
ATOM     34  N   GLY A  53      47.759 -31.293  16.560  1.00  0.00           N   
ATOM     35  CA  GLY A  53      47.898 -29.834  16.476  1.00  0.00           C   
ATOM     36  C   GLY A  53      48.888 -29.379  15.398  1.00  0.00           C   
ATOM     37  O   GLY A  53      48.772 -28.255  14.923  1.00  0.00           O   
ATOM     38  N   LEU A  54      49.840 -30.227  15.001  1.00  0.00           N   
ATOM     39  CA  LEU A  54      50.835 -29.926  13.965  1.00  0.00           C   
ATOM     40  CB  LEU A  54      52.040 -30.852  14.217  1.00  0.00           C   
ATOM     41  CG  LEU A  54      53.264 -30.616  13.317  1.00  0.00           C   
ATOM     42  CD1 LEU A  54      53.800 -29.188  13.399  1.00  0.00           C   
ATOM     43  CD2 LEU A  54      54.396 -31.547  13.756  1.00  0.00           C   
ATOM     44  C   LEU A  54      50.262 -30.075  12.545  1.00  0.00           C   
ATOM     45  O   LEU A  54      50.709 -29.368  11.644  1.00  0.00           O   
ATOM     46  N   TYR A  55      49.270 -30.952  12.362  1.00  0.00           N   
ATOM     47  CA  TYR A  55      48.699 -31.313  11.057  1.00  0.00           C   
ATOM     48  CB  TYR A  55      49.190 -32.721  10.676  1.00  0.00           C   
ATOM     49  CG  TYR A  55      50.700 -32.816  10.515  1.00  0.00           C   
ATOM     50  CD1 TYR A  55      51.316 -32.210   9.404  1.00  0.00           C   
ATOM     51  CE1 TYR A  55      52.715 -32.240   9.262  1.00  0.00           C   
ATOM     52  CZ  TYR A  55      53.512 -32.899  10.215  1.00  0.00           C   
ATOM     53  OH  TYR A  55      54.861 -32.944  10.040  1.00  0.00           O   
ATOM     54  CE2 TYR A  55      52.897 -33.532  11.317  1.00  0.00           C   
ATOM     55  CD2 TYR A  55      51.495 -33.477  11.476  1.00  0.00           C   
ATOM     56  C   TYR A  55      47.169 -31.128  10.993  1.00  0.00           C   
ATOM     57  O   TYR A  55      46.502 -31.803  10.206  1.00  0.00           O   
ATOM     58  N   SER A  56      46.592 -30.231  11.799  1.00  0.00           N   
ATOM     59  CA  SER A  56      45.132 -30.067  11.917  1.00  0.00           C   
ATOM     60  CB  SER A  56      44.783 -29.016  12.978  1.00  0.00           C   
ATOM     61  OG  SER A  56      45.672 -29.075  14.071  1.00  0.00           O   
ATOM     62  C   SER A  56      44.461 -29.674  10.594  1.00  0.00           C   
ATOM     63  O   SER A  56      43.416 -30.237  10.270  1.00  0.00           O   
ATOM     64  N   ARG A  57      45.076 -28.773   9.810  1.00  0.00           N   
ATOM     65  CA  ARG A  57      44.510 -28.235   8.556  1.00  0.00           C   
ATOM     66  CB  ARG A  57      45.432 -27.139   7.991  1.00  0.00           C   
ATOM     67  CG  ARG A  57      45.549 -25.865   8.844  1.00  0.00           C   
ATOM     68  CD  ARG A  57      44.294 -24.991   8.762  1.00  0.00           C   
ATOM     69  NE  ARG A  57      44.511 -23.682   9.408  1.00  0.00           N   
ATOM     70  CZ  ARG A  57      43.766 -22.601   9.270  1.00  0.00           C   
ATOM     71  NH1 ARG A  57      42.718 -22.566   8.506  1.00  0.00           N 1+
ATOM     72  NH2 ARG A  57      44.089 -21.512   9.891  1.00  0.00           N   
ATOM     73  C   ARG A  57      44.251 -29.315   7.495  1.00  0.00           C   
ATOM     74  O   ARG A  57      43.319 -29.122   6.716  1.00  0.00           O   
ATOM     75  N   GLN A  58      44.995 -30.424   7.489  1.00  0.00           N   
ATOM     76  CA  GLN A  58      44.690 -31.611   6.687  1.00  0.00           C   
ATOM     77  CB  GLN A  58      45.974 -32.223   6.098  1.00  0.00           C   
ATOM     78  CG  GLN A  58      46.870 -33.008   7.072  1.00  0.00           C   
ATOM     79  CD  GLN A  58      48.177 -33.466   6.430  1.00  0.00           C   
ATOM     80  OE1 GLN A  58      48.650 -32.858   5.483  1.00  0.00           O   
ATOM     81  NE2 GLN A  58      48.808 -34.508   6.919  1.00  0.00           N   
ATOM     82  C   GLN A  58      43.851 -32.636   7.458  1.00  0.00           C   
ATOM     83  O   GLN A  58      42.964 -33.229   6.846  1.00  0.00           O   
ATOM     84  N   LEU A  59      44.070 -32.831   8.764  1.00  0.00           N   
ATOM     85  CA  LEU A  59      43.359 -33.830   9.572  1.00  0.00           C   
ATOM     86  CB  LEU A  59      43.947 -33.807  10.993  1.00  0.00           C   
ATOM     87  CG  LEU A  59      43.393 -34.846  11.985  1.00  0.00           C   
ATOM     88  CD1 LEU A  59      43.435 -36.283  11.455  1.00  0.00           C   
ATOM     89  CD2 LEU A  59      44.245 -34.807  13.255  1.00  0.00           C   
ATOM     90  C   LEU A  59      41.832 -33.632   9.540  1.00  0.00           C   
ATOM     91  O   LEU A  59      41.134 -34.641   9.427  1.00  0.00           O   
ATOM     92  N   TYR A  60      41.344 -32.384   9.500  1.00  0.00           N   
ATOM     93  CA  TYR A  60      39.920 -32.029   9.353  1.00  0.00           C   
ATOM     94  CB  TYR A  60      39.783 -30.492   9.300  1.00  0.00           C   
ATOM     95  CG  TYR A  60      40.275 -29.660  10.479  1.00  0.00           C   
ATOM     96  CD1 TYR A  60      40.546 -30.226  11.744  1.00  0.00           C   
ATOM     97  CE1 TYR A  60      40.978 -29.416  12.811  1.00  0.00           C   
ATOM     98  CZ  TYR A  60      41.138 -28.028  12.624  1.00  0.00           C   
ATOM     99  OH  TYR A  60      41.558 -27.245  13.651  1.00  0.00           O   
ATOM    100  CE2 TYR A  60      40.868 -27.455  11.364  1.00  0.00           C   
ATOM    101  CD2 TYR A  60      40.436 -28.269  10.299  1.00  0.00           C   
ATOM    102  C   TYR A  60      39.233 -32.627   8.102  1.00  0.00           C   
ATOM    103  O   TYR A  60      38.006 -32.723   8.098  1.00  0.00           O   
ATOM    104  N   VAL A  61      39.982 -33.020   7.060  1.00  0.00           N   
ATOM    105  CA  VAL A  61      39.453 -33.669   5.838  1.00  0.00           C   
ATOM    106  CB  VAL A  61      39.550 -32.741   4.609  1.00  0.00           C   
ATOM    107  CG1 VAL A  61      38.644 -31.514   4.764  1.00  0.00           C   
ATOM    108  CG2 VAL A  61      40.978 -32.261   4.313  1.00  0.00           C   
ATOM    109  C   VAL A  61      40.101 -35.026   5.534  1.00  0.00           C   
ATOM    110  O   VAL A  61      39.522 -35.804   4.774  1.00  0.00           O   
ATOM    111  N   LEU A  62      41.259 -35.341   6.117  1.00  0.00           N   
ATOM    112  CA  LEU A  62      41.974 -36.601   5.919  1.00  0.00           C   
ATOM    113  CB  LEU A  62      43.457 -36.364   6.262  1.00  0.00           C   
ATOM    114  CG  LEU A  62      44.380 -37.584   6.114  1.00  0.00           C   
ATOM    115  CD1 LEU A  62      44.351 -38.187   4.710  1.00  0.00           C   
ATOM    116  CD2 LEU A  62      45.817 -37.158   6.411  1.00  0.00           C   
ATOM    117  C   LEU A  62      41.338 -37.744   6.724  1.00  0.00           C   
ATOM    118  O   LEU A  62      41.020 -38.762   6.106  1.00  0.00           O   
ATOM    119  N   GLY A  63      41.093 -37.546   8.025  1.00  0.00           N   
ATOM    120  CA  GLY A  63      40.605 -38.571   8.959  1.00  0.00           C   
ATOM    121  C   GLY A  63      41.720 -39.305   9.727  1.00  0.00           C   
ATOM    122  O   GLY A  63      42.823 -39.461   9.203  1.00  0.00           O   
ATOM    123  N   HIS A  64      41.426 -39.756  10.956  1.00  0.00           N   
ATOM    124  CA  HIS A  64      42.411 -40.296  11.918  1.00  0.00           C   
ATOM    125  CB  HIS A  64      41.689 -40.703  13.224  1.00  0.00           C   
ATOM    126  CG  HIS A  64      42.314 -40.120  14.466  1.00  0.00           C   
ATOM    127  ND1 HIS A  64      43.027 -40.822  15.447  1.00  0.00           N   
ATOM    128  CE1 HIS A  64      43.394 -39.894  16.352  1.00  0.00           C   
ATOM    129  NE2 HIS A  64      42.928 -38.684  16.003  1.00  0.00           N   
ATOM    130  CD2 HIS A  64      42.251 -38.805  14.815  1.00  0.00           C   
ATOM    131  C   HIS A  64      43.215 -41.482  11.371  1.00  0.00           C   
ATOM    132  O   HIS A  64      44.441 -41.482  11.475  1.00  0.00           O   
ATOM    133  N   GLU A  65      42.544 -42.455  10.754  1.00  0.00           N   
ATOM    134  CA  GLU A  65      43.183 -43.701  10.312  1.00  0.00           C   
ATOM    135  CB  GLU A  65      42.123 -44.782  10.000  1.00  0.00           C   
ATOM    136  CG  GLU A  65      40.801 -44.748  10.799  1.00  0.00           C   
ATOM    137  CD  GLU A  65      40.900 -44.891  12.329  1.00  0.00           C   
ATOM    138  OE1 GLU A  65      39.839 -45.122  12.959  1.00  0.00           O   
ATOM    139  OE2 GLU A  65      41.995 -44.713  12.902  1.00  0.00           O 1-
ATOM    140  C   GLU A  65      44.113 -43.448   9.109  1.00  0.00           C   
ATOM    141  O   GLU A  65      45.230 -43.964   9.081  1.00  0.00           O   
ATOM    142  N   ALA A  66      43.700 -42.584   8.174  1.00  0.00           N   
ATOM    143  CA  ALA A  66      44.513 -42.181   7.029  1.00  0.00           C   
ATOM    144  CB  ALA A  66      43.597 -41.518   5.995  1.00  0.00           C   
ATOM    145  C   ALA A  66      45.688 -41.272   7.440  1.00  0.00           C   
ATOM    146  O   ALA A  66      46.752 -41.401   6.838  1.00  0.00           O   
ATOM    147  N   MET A  67      45.541 -40.430   8.472  1.00  0.00           N   
ATOM    148  CA  MET A  67      46.658 -39.670   9.049  1.00  0.00           C   
ATOM    149  CB  MET A  67      46.120 -38.610  10.024  1.00  0.00           C   
ATOM    150  CG  MET A  67      47.228 -37.705  10.583  1.00  0.00           C   
ATOM    151  SD  MET A  67      48.055 -36.686   9.330  1.00  0.00           S   
ATOM    152  CE  MET A  67      49.545 -36.224  10.255  1.00  0.00           C   
ATOM    153  C   MET A  67      47.680 -40.595   9.726  1.00  0.00           C   
ATOM    154  O   MET A  67      48.873 -40.404   9.498  1.00  0.00           O   
ATOM    155  N   LYS A  68      47.243 -41.624  10.466  1.00  0.00           N   
ATOM    156  CA  LYS A  68      48.144 -42.643  11.030  1.00  0.00           C   
ATOM    157  CB  LYS A  68      47.372 -43.562  11.994  1.00  0.00           C   
ATOM    158  CG  LYS A  68      47.154 -42.895  13.366  1.00  0.00           C   
ATOM    159  CD  LYS A  68      46.330 -43.771  14.322  1.00  0.00           C   
ATOM    160  CE  LYS A  68      44.844 -43.733  13.945  1.00  0.00           C   
ATOM    161  NZ  LYS A  68      44.070 -44.814  14.593  1.00  0.00           N 1+
ATOM    162  C   LYS A  68      48.882 -43.438   9.943  1.00  0.00           C   
ATOM    163  O   LYS A  68      50.055 -43.733  10.163  1.00  0.00           O   
ATOM    164  N   ARG A  69      48.277 -43.721   8.779  1.00  0.00           N   
ATOM    165  CA  ARG A  69      48.996 -44.299   7.619  1.00  0.00           C   
ATOM    166  CB  ARG A  69      47.998 -44.794   6.558  1.00  0.00           C   
ATOM    167  CG  ARG A  69      48.702 -45.658   5.495  1.00  0.00           C   
ATOM    168  CD  ARG A  69      47.814 -45.932   4.277  1.00  0.00           C   
ATOM    169  NE  ARG A  69      46.788 -46.954   4.548  1.00  0.00           N   
ATOM    170  CZ  ARG A  69      45.509 -46.939   4.221  1.00  0.00           C   
ATOM    171  NH1 ARG A  69      44.880 -45.916   3.730  1.00  0.00           N 1+
ATOM    172  NH2 ARG A  69      44.807 -48.016   4.376  1.00  0.00           N   
ATOM    173  C   ARG A  69      50.008 -43.312   7.018  1.00  0.00           C   
ATOM    174  O   ARG A  69      51.151 -43.709   6.782  1.00  0.00           O   
ATOM    175  N   LEU A  70      49.634 -42.043   6.836  1.00  0.00           N   
ATOM    176  CA  LEU A  70      50.525 -41.018   6.283  1.00  0.00           C   
ATOM    177  CB  LEU A  70      49.732 -39.707   6.069  1.00  0.00           C   
ATOM    178  CG  LEU A  70      50.126 -38.919   4.806  1.00  0.00           C   
ATOM    179  CD1 LEU A  70      49.212 -37.706   4.634  1.00  0.00           C   
ATOM    180  CD2 LEU A  70      51.566 -38.416   4.827  1.00  0.00           C   
ATOM    181  C   LEU A  70      51.768 -40.850   7.177  1.00  0.00           C   
ATOM    182  O   LEU A  70      52.883 -41.033   6.687  1.00  0.00           O   
ATOM    183  N   GLN A  71      51.575 -40.668   8.485  1.00  0.00           N   
ATOM    184  CA  GLN A  71      52.648 -40.493   9.468  1.00  0.00           C   
ATOM    185  CB  GLN A  71      52.145 -39.581  10.596  1.00  0.00           C   
ATOM    186  CG  GLN A  71      53.288 -38.854  11.330  1.00  0.00           C   
ATOM    187  CD  GLN A  71      53.160 -39.006  12.837  1.00  0.00           C   
ATOM    188  OE1 GLN A  71      52.755 -38.074  13.513  1.00  0.00           O   
ATOM    189  NE2 GLN A  71      53.448 -40.163  13.394  1.00  0.00           N   
ATOM    190  C   GLN A  71      53.271 -41.815   9.972  1.00  0.00           C   
ATOM    191  O   GLN A  71      54.011 -41.792  10.957  1.00  0.00           O   
ATOM    192  N   THR A  72      53.020 -42.945   9.301  1.00  0.00           N   
ATOM    193  CA  THR A  72      53.854 -44.162   9.395  1.00  0.00           C   
ATOM    194  CB  THR A  72      53.080 -45.385   9.912  1.00  0.00           C   
ATOM    195  CG2 THR A  72      52.795 -45.275  11.407  1.00  0.00           C   
ATOM    196  OG1 THR A  72      51.840 -45.540   9.268  1.00  0.00           O   
ATOM    197  C   THR A  72      54.586 -44.479   8.085  1.00  0.00           C   
ATOM    198  O   THR A  72      55.480 -45.323   8.114  1.00  0.00           O   
ATOM    199  N   SER A  73      54.304 -43.772   6.984  1.00  0.00           N   
ATOM    200  CA  SER A  73      54.939 -43.986   5.677  1.00  0.00           C   
ATOM    201  CB  SER A  73      53.995 -43.537   4.558  1.00  0.00           C   
ATOM    202  OG  SER A  73      52.804 -44.301   4.561  1.00  0.00           O   
ATOM    203  C   SER A  73      56.290 -43.265   5.542  1.00  0.00           C   
ATOM    204  O   SER A  73      56.376 -42.072   5.838  1.00  0.00           O   
ATOM    205  N   SER A  74      57.315 -43.974   5.067  1.00  0.00           N   
ATOM    206  CA  SER A  74      58.694 -43.509   4.839  1.00  0.00           C   
ATOM    207  CB  SER A  74      59.628 -44.635   5.300  1.00  0.00           C   
ATOM    208  OG  SER A  74      60.984 -44.357   5.031  1.00  0.00           O   
ATOM    209  C   SER A  74      58.936 -43.144   3.362  1.00  0.00           C   
ATOM    210  O   SER A  74      58.433 -43.865   2.493  1.00  0.00           O   
ATOM    211  N   VAL A  75      59.684 -42.072   3.055  1.00  0.00           N   
ATOM    212  CA  VAL A  75      59.866 -41.572   1.671  1.00  0.00           C   
ATOM    213  CB  VAL A  75      59.020 -40.305   1.415  1.00  0.00           C   
ATOM    214  CG1 VAL A  75      59.100 -39.848  -0.051  1.00  0.00           C   
ATOM    215  CG2 VAL A  75      57.538 -40.532   1.754  1.00  0.00           C   
ATOM    216  C   VAL A  75      61.334 -41.319   1.293  1.00  0.00           C   
ATOM    217  O   VAL A  75      62.063 -40.699   2.066  1.00  0.00           O   
ATOM    218  N   LEU A  76      61.738 -41.730   0.086  1.00  0.00           N   
ATOM    219  CA  LEU A  76      63.039 -41.425  -0.524  1.00  0.00           C   
ATOM    220  CB  LEU A  76      63.619 -42.730  -1.103  1.00  0.00           C   
ATOM    221  CG  LEU A  76      64.995 -42.609  -1.785  1.00  0.00           C   
ATOM    222  CD1 LEU A  76      66.096 -42.188  -0.811  1.00  0.00           C   
ATOM    223  CD2 LEU A  76      65.393 -43.961  -2.380  1.00  0.00           C   
ATOM    224  C   LEU A  76      62.894 -40.339  -1.604  1.00  0.00           C   
ATOM    225  O   LEU A  76      62.083 -40.517  -2.514  1.00  0.00           O   
ATOM    226  N   VAL A  77      63.690 -39.268  -1.546  1.00  0.00           N   
ATOM    227  CA  VAL A  77      63.694 -38.186  -2.551  1.00  0.00           C   
ATOM    228  CB  VAL A  77      63.366 -36.818  -1.914  1.00  0.00           C   
ATOM    229  CG1 VAL A  77      63.306 -35.707  -2.973  1.00  0.00           C   
ATOM    230  CG2 VAL A  77      62.007 -36.842  -1.197  1.00  0.00           C   
ATOM    231  C   VAL A  77      65.032 -38.162  -3.291  1.00  0.00           C   
ATOM    232  O   VAL A  77      66.050 -37.865  -2.667  1.00  0.00           O   
ATOM    233  N   SER A  78      65.021 -38.460  -4.594  1.00  0.00           N   
ATOM    234  CA  SER A  78      66.207 -38.507  -5.456  1.00  0.00           C   
ATOM    235  CB  SER A  78      66.183 -39.770  -6.317  1.00  0.00           C   
ATOM    236  OG  SER A  78      67.387 -39.892  -7.049  1.00  0.00           O   
ATOM    237  C   SER A  78      66.341 -37.248  -6.320  1.00  0.00           C   
ATOM    238  O   SER A  78      65.492 -36.996  -7.187  1.00  0.00           O   
ATOM    239  N   GLY A  79      67.416 -36.491  -6.100  1.00  0.00           N   
ATOM    240  CA  GLY A  79      67.692 -35.198  -6.721  1.00  0.00           C   
ATOM    241  C   GLY A  79      67.231 -34.028  -5.854  1.00  0.00           C   
ATOM    242  O   GLY A  79      66.029 -33.799  -5.753  1.00  0.00           O   
ATOM    243  N   LEU A  80      68.159 -33.252  -5.285  1.00  0.00           N   
ATOM    244  CA  LEU A  80      67.869 -32.051  -4.484  1.00  0.00           C   
ATOM    245  CB  LEU A  80      68.629 -32.096  -3.138  1.00  0.00           C   
ATOM    246  CG  LEU A  80      67.850 -32.767  -1.985  1.00  0.00           C   
ATOM    247  CD1 LEU A  80      66.640 -31.936  -1.542  1.00  0.00           C   
ATOM    248  CD2 LEU A  80      67.383 -34.188  -2.311  1.00  0.00           C   
ATOM    249  C   LEU A  80      67.993 -30.764  -5.323  1.00  0.00           C   
ATOM    250  O   LEU A  80      68.487 -29.735  -4.856  1.00  0.00           O   
ATOM    251  N   ARG A  81      67.471 -30.853  -6.553  1.00  0.00           N   
ATOM    252  CA  ARG A  81      66.993 -29.740  -7.390  1.00  0.00           C   
ATOM    253  CB  ARG A  81      66.309 -30.373  -8.623  1.00  0.00           C   
ATOM    254  CG  ARG A  81      67.316 -30.831  -9.697  1.00  0.00           C   
ATOM    255  CD  ARG A  81      67.396 -29.894 -10.915  1.00  0.00           C   
ATOM    256  NE  ARG A  81      67.564 -28.476 -10.538  1.00  0.00           N   
ATOM    257  CZ  ARG A  81      66.648 -27.528 -10.546  1.00  0.00           C   
ATOM    258  NH1 ARG A  81      65.414 -27.711 -10.919  1.00  0.00           N 1+
ATOM    259  NH2 ARG A  81      66.970 -26.343 -10.139  1.00  0.00           N   
ATOM    260  C   ARG A  81      65.990 -28.860  -6.627  1.00  0.00           C   
ATOM    261  O   ARG A  81      65.422 -29.330  -5.642  1.00  0.00           O   
ATOM    262  N   GLY A  82      65.696 -27.652  -7.119  1.00  0.00           N   
ATOM    263  CA  GLY A  82      64.634 -26.795  -6.562  1.00  0.00           C   
ATOM    264  C   GLY A  82      63.300 -27.530  -6.376  1.00  0.00           C   
ATOM    265  O   GLY A  82      62.747 -27.529  -5.280  1.00  0.00           O   
ATOM    266  N   LEU A  83      62.869 -28.256  -7.407  1.00  0.00           N   
ATOM    267  CA  LEU A  83      61.725 -29.161  -7.390  1.00  0.00           C   
ATOM    268  CB  LEU A  83      61.675 -29.803  -8.790  1.00  0.00           C   
ATOM    269  CG  LEU A  83      60.588 -30.867  -8.991  1.00  0.00           C   
ATOM    270  CD1 LEU A  83      59.194 -30.306  -8.737  1.00  0.00           C   
ATOM    271  CD2 LEU A  83      60.658 -31.383 -10.426  1.00  0.00           C   
ATOM    272  C   LEU A  83      61.816 -30.217  -6.271  1.00  0.00           C   
ATOM    273  O   LEU A  83      60.836 -30.411  -5.558  1.00  0.00           O   
ATOM    274  N   GLY A  84      62.972 -30.858  -6.085  1.00  0.00           N   
ATOM    275  CA  GLY A  84      63.176 -31.877  -5.054  1.00  0.00           C   
ATOM    276  C   GLY A  84      63.113 -31.319  -3.630  1.00  0.00           C   
ATOM    277  O   GLY A  84      62.503 -31.968  -2.780  1.00  0.00           O   
ATOM    278  N   VAL A  85      63.661 -30.126  -3.370  1.00  0.00           N   
ATOM    279  CA  VAL A  85      63.554 -29.482  -2.047  1.00  0.00           C   
ATOM    280  CB  VAL A  85      64.666 -28.439  -1.820  1.00  0.00           C   
ATOM    281  CG1 VAL A  85      64.583 -27.222  -2.742  1.00  0.00           C   
ATOM    282  CG2 VAL A  85      64.699 -27.957  -0.367  1.00  0.00           C   
ATOM    283  C   VAL A  85      62.145 -28.934  -1.787  1.00  0.00           C   
ATOM    284  O   VAL A  85      61.684 -29.057  -0.654  1.00  0.00           O   
ATOM    285  N   GLU A  86      61.426 -28.437  -2.802  1.00  0.00           N   
ATOM    286  CA  GLU A  86      60.002 -28.100  -2.678  1.00  0.00           C   
ATOM    287  CB  GLU A  86      59.475 -27.431  -3.964  1.00  0.00           C   
ATOM    288  CG  GLU A  86      59.634 -25.903  -3.945  1.00  0.00           C   
ATOM    289  CD  GLU A  86      58.752 -25.265  -2.863  1.00  0.00           C   
ATOM    290  OE1 GLU A  86      59.301 -24.679  -1.901  1.00  0.00           O   
ATOM    291  OE2 GLU A  86      57.510 -25.419  -2.902  1.00  0.00           O 1-
ATOM    292  C   GLU A  86      59.160 -29.334  -2.331  1.00  0.00           C   
ATOM    293  O   GLU A  86      58.372 -29.242  -1.390  1.00  0.00           O   
ATOM    294  N   ILE A  87      59.368 -30.479  -2.994  1.00  0.00           N   
ATOM    295  CA  ILE A  87      58.684 -31.740  -2.661  1.00  0.00           C   
ATOM    296  CB  ILE A  87      59.006 -32.848  -3.695  1.00  0.00           C   
ATOM    297  CG2 ILE A  87      58.450 -34.216  -3.245  1.00  0.00           C   
ATOM    298  CG1 ILE A  87      58.412 -32.487  -5.072  1.00  0.00           C   
ATOM    299  CD1 ILE A  87      59.014 -33.292  -6.231  1.00  0.00           C   
ATOM    300  C   ILE A  87      59.035 -32.183  -1.238  1.00  0.00           C   
ATOM    301  O   ILE A  87      58.107 -32.448  -0.474  1.00  0.00           O   
ATOM    302  N   ALA A  88      60.318 -32.223  -0.862  1.00  0.00           N   
ATOM    303  CA  ALA A  88      60.750 -32.658   0.466  1.00  0.00           C   
ATOM    304  CB  ALA A  88      62.283 -32.689   0.494  1.00  0.00           C   
ATOM    305  C   ALA A  88      60.159 -31.773   1.583  1.00  0.00           C   
ATOM    306  O   ALA A  88      59.646 -32.315   2.562  1.00  0.00           O   
ATOM    307  N   LYS A  89      60.134 -30.445   1.400  1.00  0.00           N   
ATOM    308  CA  LYS A  89      59.425 -29.505   2.281  1.00  0.00           C   
ATOM    309  CB  LYS A  89      59.791 -28.073   1.848  1.00  0.00           C   
ATOM    310  CG  LYS A  89      59.006 -26.922   2.514  1.00  0.00           C   
ATOM    311  CD  LYS A  89      57.702 -26.488   1.816  1.00  0.00           C   
ATOM    312  CE  LYS A  89      57.927 -26.148   0.338  1.00  0.00           C   
ATOM    313  NZ  LYS A  89      56.742 -25.521  -0.279  1.00  0.00           N 1+
ATOM    314  C   LYS A  89      57.923 -29.789   2.299  1.00  0.00           C   
ATOM    315  O   LYS A  89      57.383 -29.933   3.391  1.00  0.00           O   
ATOM    316  N   ASN A  90      57.264 -29.929   1.148  1.00  0.00           N   
ATOM    317  CA  ASN A  90      55.819 -30.165   1.081  1.00  0.00           C   
ATOM    318  CB  ASN A  90      55.354 -30.142  -0.389  1.00  0.00           C   
ATOM    319  CG  ASN A  90      55.295 -28.756  -1.007  1.00  0.00           C   
ATOM    320  OD1 ASN A  90      55.169 -27.768  -0.301  1.00  0.00           O   
ATOM    321  ND2 ASN A  90      55.353 -28.633  -2.312  1.00  0.00           N   
ATOM    322  C   ASN A  90      55.398 -31.467   1.783  1.00  0.00           C   
ATOM    323  O   ASN A  90      54.354 -31.443   2.425  1.00  0.00           O   
ATOM    324  N   ILE A  91      56.184 -32.550   1.736  1.00  0.00           N   
ATOM    325  CA  ILE A  91      55.833 -33.809   2.424  1.00  0.00           C   
ATOM    326  CB  ILE A  91      56.376 -35.048   1.680  1.00  0.00           C   
ATOM    327  CG2 ILE A  91      55.820 -35.068   0.243  1.00  0.00           C   
ATOM    328  CG1 ILE A  91      57.915 -35.143   1.730  1.00  0.00           C   
ATOM    329  CD1 ILE A  91      58.491 -36.392   1.052  1.00  0.00           C   
ATOM    330  C   ILE A  91      56.187 -33.808   3.921  1.00  0.00           C   
ATOM    331  O   ILE A  91      55.485 -34.483   4.673  1.00  0.00           O   
ATOM    332  N   ILE A  92      57.166 -33.017   4.380  1.00  0.00           N   
ATOM    333  CA  ILE A  92      57.386 -32.756   5.819  1.00  0.00           C   
ATOM    334  CB  ILE A  92      58.763 -32.085   6.044  1.00  0.00           C   
ATOM    335  CG2 ILE A  92      58.887 -31.495   7.465  1.00  0.00           C   
ATOM    336  CG1 ILE A  92      59.890 -33.110   5.788  1.00  0.00           C   
ATOM    337  CD1 ILE A  92      61.270 -32.462   5.646  1.00  0.00           C   
ATOM    338  C   ILE A  92      56.233 -31.914   6.385  1.00  0.00           C   
ATOM    339  O   ILE A  92      55.693 -32.273   7.436  1.00  0.00           O   
ATOM    340  N   LEU A  93      55.803 -30.869   5.669  1.00  0.00           N   
ATOM    341  CA  LEU A  93      54.596 -30.107   6.008  1.00  0.00           C   
ATOM    342  CB  LEU A  93      54.561 -28.777   5.228  1.00  0.00           C   
ATOM    343  CG  LEU A  93      55.760 -27.826   5.447  1.00  0.00           C   
ATOM    344  CD1 LEU A  93      55.470 -26.468   4.806  1.00  0.00           C   
ATOM    345  CD2 LEU A  93      56.113 -27.615   6.918  1.00  0.00           C   
ATOM    346  C   LEU A  93      53.311 -30.932   5.792  1.00  0.00           C   
ATOM    347  O   LEU A  93      52.303 -30.584   6.396  1.00  0.00           O   
ATOM    348  N   GLY A  94      53.356 -32.022   5.020  1.00  0.00           N   
ATOM    349  CA  GLY A  94      52.281 -33.005   4.834  1.00  0.00           C   
ATOM    350  C   GLY A  94      52.288 -34.186   5.817  1.00  0.00           C   
ATOM    351  O   GLY A  94      51.349 -34.979   5.762  1.00  0.00           O   
ATOM    352  N   GLY A  95      53.279 -34.312   6.706  1.00  0.00           N   
ATOM    353  CA  GLY A  95      53.256 -35.271   7.819  1.00  0.00           C   
ATOM    354  C   GLY A  95      53.586 -36.727   7.479  1.00  0.00           C   
ATOM    355  O   GLY A  95      52.962 -37.607   8.068  1.00  0.00           O   
ATOM    356  N   VAL A  96      54.534 -36.997   6.573  1.00  0.00           N   
ATOM    357  CA  VAL A  96      55.124 -38.350   6.425  1.00  0.00           C   
ATOM    358  CB  VAL A  96      55.990 -38.473   5.155  1.00  0.00           C   
ATOM    359  CG1 VAL A  96      55.165 -38.183   3.895  1.00  0.00           C   
ATOM    360  CG2 VAL A  96      57.228 -37.569   5.163  1.00  0.00           C   
ATOM    361  C   VAL A  96      55.920 -38.767   7.676  1.00  0.00           C   
ATOM    362  O   VAL A  96      56.327 -37.886   8.431  1.00  0.00           O   
ATOM    363  N   LYS A  97      56.183 -40.065   7.900  1.00  0.00           N   
ATOM    364  CA  LYS A  97      56.950 -40.537   9.078  1.00  0.00           C   
ATOM    365  CB  LYS A  97      56.991 -42.078   9.121  1.00  0.00           C   
ATOM    366  CG  LYS A  97      57.796 -42.620  10.320  1.00  0.00           C   
ATOM    367  CD  LYS A  97      57.826 -44.154  10.402  1.00  0.00           C   
ATOM    368  CE  LYS A  97      58.817 -44.565  11.501  1.00  0.00           C   
ATOM    369  NZ  LYS A  97      58.787 -46.020  11.775  1.00  0.00           N 1+
ATOM    370  C   LYS A  97      58.372 -39.979   9.104  1.00  0.00           C   
ATOM    371  O   LYS A  97      58.802 -39.517  10.155  1.00  0.00           O   
ATOM    372  N   ALA A  98      59.091 -40.093   7.992  1.00  0.00           N   
ATOM    373  CA  ALA A  98      60.492 -39.711   7.840  1.00  0.00           C   
ATOM    374  CB  ALA A  98      61.381 -40.801   8.459  1.00  0.00           C   
ATOM    375  C   ALA A  98      60.831 -39.527   6.354  1.00  0.00           C   
ATOM    376  O   ALA A  98      60.138 -40.102   5.506  1.00  0.00           O   
ATOM    377  N   VAL A  99      61.898 -38.785   6.050  1.00  0.00           N   
ATOM    378  CA  VAL A  99      62.421 -38.644   4.684  1.00  0.00           C   
ATOM    379  CB  VAL A  99      62.122 -37.264   4.061  1.00  0.00           C   
ATOM    380  CG1 VAL A  99      60.621 -36.964   4.029  1.00  0.00           C   
ATOM    381  CG2 VAL A  99      62.819 -36.098   4.770  1.00  0.00           C   
ATOM    382  C   VAL A  99      63.914 -38.960   4.608  1.00  0.00           C   
ATOM    383  O   VAL A  99      64.657 -38.606   5.528  1.00  0.00           O   
ATOM    384  N   THR A 100      64.356 -39.538   3.493  1.00  0.00           N   
ATOM    385  CA  THR A 100      65.778 -39.609   3.133  1.00  0.00           C   
ATOM    386  CB  THR A 100      66.286 -41.052   3.020  1.00  0.00           C   
ATOM    387  CG2 THR A 100      67.785 -41.119   2.722  1.00  0.00           C   
ATOM    388  OG1 THR A 100      66.113 -41.704   4.255  1.00  0.00           O   
ATOM    389  C   THR A 100      66.040 -38.825   1.853  1.00  0.00           C   
ATOM    390  O   THR A 100      65.348 -39.039   0.857  1.00  0.00           O   
ATOM    391  N   LEU A 101      67.034 -37.942   1.886  1.00  0.00           N   
ATOM    392  CA  LEU A 101      67.518 -37.184   0.736  1.00  0.00           C   
ATOM    393  CB  LEU A 101      67.992 -35.793   1.205  1.00  0.00           C   
ATOM    394  CG  LEU A 101      67.000 -34.981   2.063  1.00  0.00           C   
ATOM    395  CD1 LEU A 101      67.565 -33.574   2.260  1.00  0.00           C   
ATOM    396  CD2 LEU A 101      65.599 -34.859   1.456  1.00  0.00           C   
ATOM    397  C   LEU A 101      68.653 -37.953   0.045  1.00  0.00           C   
ATOM    398  O   LEU A 101      69.591 -38.361   0.732  1.00  0.00           O   
ATOM    399  N   HIS A 102      68.595 -38.107  -1.278  1.00  0.00           N   
ATOM    400  CA  HIS A 102      69.638 -38.759  -2.079  1.00  0.00           C   
ATOM    401  CB  HIS A 102      69.189 -40.187  -2.436  1.00  0.00           C   
ATOM    402  CG  HIS A 102      70.309 -41.131  -2.809  1.00  0.00           C   
ATOM    403  ND1 HIS A 102      70.652 -42.270  -2.081  1.00  0.00           N   
ATOM    404  CE1 HIS A 102      71.724 -42.792  -2.691  1.00  0.00           C   
ATOM    405  NE2 HIS A 102      72.051 -42.069  -3.774  1.00  0.00           N   
ATOM    406  CD2 HIS A 102      71.157 -41.024  -3.877  1.00  0.00           C   
ATOM    407  C   HIS A 102      69.943 -37.929  -3.327  1.00  0.00           C   
ATOM    408  O   HIS A 102      69.010 -37.418  -3.943  1.00  0.00           O   
ATOM    409  N   ASP A 103      71.205 -37.788  -3.728  1.00  0.00           N   
ATOM    410  CA  ASP A 103      71.544 -37.139  -4.998  1.00  0.00           C   
ATOM    411  CB  ASP A 103      71.492 -35.607  -4.833  1.00  0.00           C   
ATOM    412  CG  ASP A 103      71.203 -34.867  -6.137  1.00  0.00           C   
ATOM    413  OD1 ASP A 103      70.841 -33.674  -6.074  1.00  0.00           O   
ATOM    414  OD2 ASP A 103      71.307 -35.447  -7.242  1.00  0.00           O 1-
ATOM    415  C   ASP A 103      72.917 -37.577  -5.534  1.00  0.00           C   
ATOM    416  O   ASP A 103      73.807 -37.873  -4.741  1.00  0.00           O   
ATOM    417  N   GLN A 104      73.100 -37.542  -6.854  1.00  0.00           N   
ATOM    418  CA  GLN A 104      74.420 -37.537  -7.507  1.00  0.00           C   
ATOM    419  CB  GLN A 104      74.345 -38.299  -8.843  1.00  0.00           C   
ATOM    420  CG  GLN A 104      73.324 -37.727  -9.852  1.00  0.00           C   
ATOM    421  CD  GLN A 104      73.364 -38.427 -11.210  1.00  0.00           C   
ATOM    422  OE1 GLN A 104      74.333 -39.085 -11.563  1.00  0.00           O   
ATOM    423  NE2 GLN A 104      72.357 -38.320 -12.047  1.00  0.00           N   
ATOM    424  C   GLN A 104      74.972 -36.109  -7.691  1.00  0.00           C   
ATOM    425  O   GLN A 104      76.147 -35.951  -8.007  1.00  0.00           O   
ATOM    426  N   GLY A 105      74.138 -35.080  -7.508  1.00  0.00           N   
ATOM    427  CA  GLY A 105      74.481 -33.679  -7.718  1.00  0.00           C   
ATOM    428  C   GLY A 105      75.485 -33.119  -6.712  1.00  0.00           C   
ATOM    429  O   GLY A 105      75.071 -32.589  -5.679  1.00  0.00           O   
ATOM    430  N   THR A 106      76.770 -33.132  -7.065  1.00  0.00           N   
ATOM    431  CA  THR A 106      77.757 -32.167  -6.556  1.00  0.00           C   
ATOM    432  CB  THR A 106      79.156 -32.469  -7.116  1.00  0.00           C   
ATOM    433  CG2 THR A 106      80.237 -31.572  -6.514  1.00  0.00           C   
ATOM    434  OG1 THR A 106      79.505 -33.795  -6.799  1.00  0.00           O   
ATOM    435  C   THR A 106      77.323 -30.748  -6.945  1.00  0.00           C   
ATOM    436  O   THR A 106      77.015 -30.514  -8.115  1.00  0.00           O   
ATOM    437  N   ALA A 107      77.255 -29.824  -5.988  1.00  0.00           N   
ATOM    438  CA  ALA A 107      76.620 -28.525  -6.162  1.00  0.00           C   
ATOM    439  CB  ALA A 107      76.231 -27.986  -4.780  1.00  0.00           C   
ATOM    440  C   ALA A 107      77.484 -27.520  -6.943  1.00  0.00           C   
ATOM    441  O   ALA A 107      78.647 -27.300  -6.588  1.00  0.00           O   
ATOM    442  N   GLN A 108      76.875 -26.863  -7.934  1.00  0.00           N   
ATOM    443  CA  GLN A 108      77.406 -25.692  -8.638  1.00  0.00           C   
ATOM    444  CB  GLN A 108      77.802 -26.039 -10.088  1.00  0.00           C   
ATOM    445  CG  GLN A 108      78.761 -27.244 -10.164  1.00  0.00           C   
ATOM    446  CD  GLN A 108      79.563 -27.300 -11.461  1.00  0.00           C   
ATOM    447  OE1 GLN A 108      80.743 -26.974 -11.454  1.00  0.00           O   
ATOM    448  NE2 GLN A 108      79.011 -27.710 -12.582  1.00  0.00           N   
ATOM    449  C   GLN A 108      76.369 -24.557  -8.562  1.00  0.00           C   
ATOM    450  O   GLN A 108      75.171 -24.833  -8.632  1.00  0.00           O   
ATOM    451  N   TRP A 109      76.805 -23.310  -8.367  1.00  0.00           N   
ATOM    452  CA  TRP A 109      75.949 -22.243  -7.824  1.00  0.00           C   
ATOM    453  CB  TRP A 109      76.845 -21.081  -7.366  1.00  0.00           C   
ATOM    454  CG  TRP A 109      77.635 -20.435  -8.461  1.00  0.00           C   
ATOM    455  CD1 TRP A 109      78.931 -20.675  -8.767  1.00  0.00           C   
ATOM    456  NE1 TRP A 109      79.281 -19.952  -9.891  1.00  0.00           N   
ATOM    457  CE2 TRP A 109      78.225 -19.205 -10.366  1.00  0.00           C   
ATOM    458  CZ2 TRP A 109      78.069 -18.362 -11.473  1.00  0.00           C   
ATOM    459  CH2 TRP A 109      76.827 -17.739 -11.683  1.00  0.00           C   
ATOM    460  CZ3 TRP A 109      75.777 -17.947 -10.772  1.00  0.00           C   
ATOM    461  CE3 TRP A 109      75.946 -18.791  -9.662  1.00  0.00           C   
ATOM    462  CD2 TRP A 109      77.169 -19.461  -9.444  1.00  0.00           C   
ATOM    463  C   TRP A 109      74.816 -21.765  -8.756  1.00  0.00           C   
ATOM    464  O   TRP A 109      73.872 -21.170  -8.245  1.00  0.00           O   
ATOM    465  N   ALA A 110      74.842 -22.040 -10.063  1.00  0.00           N   
ATOM    466  CA  ALA A 110      73.752 -21.657 -10.969  1.00  0.00           C   
ATOM    467  CB  ALA A 110      74.201 -21.935 -12.405  1.00  0.00           C   
ATOM    468  C   ALA A 110      72.416 -22.365 -10.642  1.00  0.00           C   
ATOM    469  O   ALA A 110      71.363 -21.777 -10.889  1.00  0.00           O   
ATOM    470  N   ASP A 111      72.454 -23.555 -10.025  1.00  0.00           N   
ATOM    471  CA  ASP A 111      71.272 -24.316  -9.579  1.00  0.00           C   
ATOM    472  CB  ASP A 111      71.740 -25.740  -9.218  1.00  0.00           C   
ATOM    473  CG  ASP A 111      70.613 -26.773  -9.082  1.00  0.00           C   
ATOM    474  OD1 ASP A 111      69.646 -26.742  -9.877  1.00  0.00           O   
ATOM    475  OD2 ASP A 111      70.750 -27.701  -8.254  1.00  0.00           O 1-
ATOM    476  C   ASP A 111      70.527 -23.643  -8.403  1.00  0.00           C   
ATOM    477  O   ASP A 111      69.425 -24.069  -8.056  1.00  0.00           O   
ATOM    478  N   LEU A 112      71.091 -22.579  -7.812  1.00  0.00           N   
ATOM    479  CA  LEU A 112      70.465 -21.818  -6.730  1.00  0.00           C   
ATOM    480  CB  LEU A 112      71.473 -20.819  -6.124  1.00  0.00           C   
ATOM    481  CG  LEU A 112      72.639 -21.450  -5.340  1.00  0.00           C   
ATOM    482  CD1 LEU A 112      73.655 -20.377  -4.954  1.00  0.00           C   
ATOM    483  CD2 LEU A 112      72.164 -22.103  -4.045  1.00  0.00           C   
ATOM    484  C   LEU A 112      69.187 -21.080  -7.157  1.00  0.00           C   
ATOM    485  O   LEU A 112      68.463 -20.695  -6.245  1.00  0.00           O   
ATOM    486  N   SER A 113      68.878 -20.891  -8.450  1.00  0.00           N   
ATOM    487  CA  SER A 113      67.679 -20.146  -8.893  1.00  0.00           C   
ATOM    488  CB  SER A 113      67.517 -20.202 -10.421  1.00  0.00           C   
ATOM    489  OG  SER A 113      67.387 -21.531 -10.892  1.00  0.00           O   
ATOM    490  C   SER A 113      66.392 -20.649  -8.226  1.00  0.00           C   
ATOM    491  O   SER A 113      65.641 -19.834  -7.684  1.00  0.00           O   
ATOM    492  N   SER A 114      66.195 -21.966  -8.177  1.00  0.00           N   
ATOM    493  CA  SER A 114      64.998 -22.616  -7.623  1.00  0.00           C   
ATOM    494  CB  SER A 114      64.468 -23.641  -8.624  1.00  0.00           C   
ATOM    495  OG  SER A 114      64.226 -23.036  -9.872  1.00  0.00           O   
ATOM    496  C   SER A 114      65.221 -23.282  -6.260  1.00  0.00           C   
ATOM    497  O   SER A 114      64.272 -23.851  -5.728  1.00  0.00           O   
ATOM    498  N   GLN A 115      66.429 -23.241  -5.694  1.00  0.00           N   
ATOM    499  CA  GLN A 115      66.753 -23.840  -4.392  1.00  0.00           C   
ATOM    500  CB  GLN A 115      68.172 -24.444  -4.451  1.00  0.00           C   
ATOM    501  CG  GLN A 115      68.207 -25.984  -4.350  1.00  0.00           C   
ATOM    502  CD  GLN A 115      68.035 -26.544  -2.937  1.00  0.00           C   
ATOM    503  OE1 GLN A 115      67.711 -25.817  -2.004  1.00  0.00           O   
ATOM    504  NE2 GLN A 115      68.249 -27.824  -2.725  1.00  0.00           N   
ATOM    505  C   GLN A 115      66.580 -22.835  -3.235  1.00  0.00           C   
ATOM    506  O   GLN A 115      66.596 -21.624  -3.471  1.00  0.00           O   
ATOM    507  N   PHE A 116      66.418 -23.312  -2.000  1.00  0.00           N   
ATOM    508  CA  PHE A 116      66.321 -22.461  -0.801  1.00  0.00           C   
ATOM    509  CB  PHE A 116      64.863 -22.019  -0.587  1.00  0.00           C   
ATOM    510  CG  PHE A 116      63.870 -23.115  -0.248  1.00  0.00           C   
ATOM    511  CD1 PHE A 116      63.248 -23.853  -1.273  1.00  0.00           C   
ATOM    512  CE1 PHE A 116      62.317 -24.855  -0.955  1.00  0.00           C   
ATOM    513  CZ  PHE A 116      61.991 -25.117   0.385  1.00  0.00           C   
ATOM    514  CE2 PHE A 116      62.591 -24.368   1.411  1.00  0.00           C   
ATOM    515  CD2 PHE A 116      63.538 -23.376   1.096  1.00  0.00           C   
ATOM    516  C   PHE A 116      66.949 -23.060   0.474  1.00  0.00           C   
ATOM    517  O   PHE A 116      67.117 -22.302   1.425  1.00  0.00           O   
ATOM    518  N   TYR A 117      67.362 -24.336   0.480  1.00  0.00           N   
ATOM    519  CA  TYR A 117      68.216 -24.925   1.527  1.00  0.00           C   
ATOM    520  CB  TYR A 117      67.505 -26.111   2.202  1.00  0.00           C   
ATOM    521  CG  TYR A 117      66.355 -25.740   3.126  1.00  0.00           C   
ATOM    522  CD1 TYR A 117      66.533 -24.766   4.131  1.00  0.00           C   
ATOM    523  CE1 TYR A 117      65.495 -24.472   5.034  1.00  0.00           C   
ATOM    524  CZ  TYR A 117      64.264 -25.146   4.930  1.00  0.00           C   
ATOM    525  OH  TYR A 117      63.256 -24.866   5.794  1.00  0.00           O   
ATOM    526  CE2 TYR A 117      64.074 -26.108   3.919  1.00  0.00           C   
ATOM    527  CD2 TYR A 117      65.120 -26.410   3.025  1.00  0.00           C   
ATOM    528  C   TYR A 117      69.631 -25.285   1.031  1.00  0.00           C   
ATOM    529  O   TYR A 117      70.442 -25.726   1.844  1.00  0.00           O   
ATOM    530  N   LEU A 118      69.938 -25.043  -0.245  1.00  0.00           N   
ATOM    531  CA  LEU A 118      71.290 -24.927  -0.800  1.00  0.00           C   
ATOM    532  CB  LEU A 118      71.254 -25.528  -2.221  1.00  0.00           C   
ATOM    533  CG  LEU A 118      72.597 -25.654  -2.958  1.00  0.00           C   
ATOM    534  CD1 LEU A 118      73.444 -26.768  -2.359  1.00  0.00           C   
ATOM    535  CD2 LEU A 118      72.355 -25.997  -4.431  1.00  0.00           C   
ATOM    536  C   LEU A 118      71.713 -23.443  -0.805  1.00  0.00           C   
ATOM    537  O   LEU A 118      70.874 -22.599  -1.132  1.00  0.00           O   
ATOM    538  N   ARG A 119      72.970 -23.125  -0.480  1.00  0.00           N   
ATOM    539  CA  ARG A 119      73.565 -21.772  -0.536  1.00  0.00           C   
ATOM    540  CB  ARG A 119      73.521 -21.124   0.868  1.00  0.00           C   
ATOM    541  CG  ARG A 119      72.134 -20.652   1.356  1.00  0.00           C   
ATOM    542  CD  ARG A 119      71.427 -19.609   0.468  1.00  0.00           C   
ATOM    543  NE  ARG A 119      72.299 -18.476   0.094  1.00  0.00           N   
ATOM    544  CZ  ARG A 119      72.577 -17.369   0.754  1.00  0.00           C   
ATOM    545  NH1 ARG A 119      71.999 -17.029   1.871  1.00  0.00           N 1+
ATOM    546  NH2 ARG A 119      73.475 -16.557   0.280  1.00  0.00           N   
ATOM    547  C   ARG A 119      75.001 -21.809  -1.079  1.00  0.00           C   
ATOM    548  O   ARG A 119      75.576 -22.880  -1.240  1.00  0.00           O   
ATOM    549  N   GLU A 120      75.598 -20.648  -1.337  1.00  0.00           N   
ATOM    550  CA  GLU A 120      76.954 -20.502  -1.892  1.00  0.00           C   
ATOM    551  CB  GLU A 120      77.279 -19.013  -2.131  1.00  0.00           C   
ATOM    552  CG  GLU A 120      76.304 -18.259  -3.056  1.00  0.00           C   
ATOM    553  CD  GLU A 120      75.146 -17.617  -2.279  1.00  0.00           C   
ATOM    554  OE1 GLU A 120      74.220 -18.334  -1.839  1.00  0.00           O   
ATOM    555  OE2 GLU A 120      75.187 -16.398  -1.997  1.00  0.00           O 1-
ATOM    556  C   GLU A 120      78.055 -21.140  -1.018  1.00  0.00           C   
ATOM    557  O   GLU A 120      79.103 -21.483  -1.559  1.00  0.00           O   
ATOM    558  N   GLU A 121      77.823 -21.364   0.283  1.00  0.00           N   
ATOM    559  CA  GLU A 121      78.744 -22.106   1.163  1.00  0.00           C   
ATOM    560  CB  GLU A 121      78.463 -21.773   2.647  1.00  0.00           C   
ATOM    561  CG  GLU A 121      77.060 -22.163   3.148  1.00  0.00           C   
ATOM    562  CD  GLU A 121      76.842 -21.856   4.643  1.00  0.00           C   
ATOM    563  OE1 GLU A 121      77.262 -20.777   5.125  1.00  0.00           O   
ATOM    564  OE2 GLU A 121      76.201 -22.681   5.344  1.00  0.00           O 1-
ATOM    565  C   GLU A 121      78.796 -23.626   0.877  1.00  0.00           C   
ATOM    566  O   GLU A 121      79.642 -24.309   1.464  1.00  0.00           O   
ATOM    567  N   ASP A 122      77.966 -24.143  -0.034  1.00  0.00           N   
ATOM    568  CA  ASP A 122      77.844 -25.571  -0.349  1.00  0.00           C   
ATOM    569  CB  ASP A 122      76.362 -25.947  -0.419  1.00  0.00           C   
ATOM    570  CG  ASP A 122      75.575 -25.637   0.852  1.00  0.00           C   
ATOM    571  OD1 ASP A 122      76.092 -25.828   1.976  1.00  0.00           O   
ATOM    572  OD2 ASP A 122      74.391 -25.256   0.733  1.00  0.00           O 1-
ATOM    573  C   ASP A 122      78.537 -26.005  -1.654  1.00  0.00           C   
ATOM    574  O   ASP A 122      78.457 -27.188  -1.992  1.00  0.00           O   
ATOM    575  N   ILE A 123      79.181 -25.109  -2.407  1.00  0.00           N   
ATOM    576  CA  ILE A 123      79.788 -25.469  -3.701  1.00  0.00           C   
ATOM    577  CB  ILE A 123      80.332 -24.234  -4.454  1.00  0.00           C   
ATOM    578  CG2 ILE A 123      79.152 -23.333  -4.862  1.00  0.00           C   
ATOM    579  CG1 ILE A 123      81.407 -23.459  -3.653  1.00  0.00           C   
ATOM    580  CD1 ILE A 123      82.024 -22.278  -4.412  1.00  0.00           C   
ATOM    581  C   ILE A 123      80.837 -26.588  -3.552  1.00  0.00           C   
ATOM    582  O   ILE A 123      81.658 -26.541  -2.639  1.00  0.00           O   
ATOM    583  N   GLY A 124      80.791 -27.606  -4.419  1.00  0.00           N   
ATOM    584  CA  GLY A 124      81.639 -28.806  -4.302  1.00  0.00           C   
ATOM    585  C   GLY A 124      81.182 -29.840  -3.255  1.00  0.00           C   
ATOM    586  O   GLY A 124      81.771 -30.925  -3.217  1.00  0.00           O   
ATOM    587  N   LYS A 125      80.140 -29.559  -2.460  1.00  0.00           N   
ATOM    588  CA  LYS A 125      79.446 -30.531  -1.591  1.00  0.00           C   
ATOM    589  CB  LYS A 125      79.011 -29.858  -0.270  1.00  0.00           C   
ATOM    590  CG  LYS A 125      80.110 -29.003   0.394  1.00  0.00           C   
ATOM    591  CD  LYS A 125      79.685 -28.464   1.768  1.00  0.00           C   
ATOM    592  CE  LYS A 125      80.723 -27.454   2.272  1.00  0.00           C   
ATOM    593  NZ  LYS A 125      80.485 -27.067   3.682  1.00  0.00           N 1+
ATOM    594  C   LYS A 125      78.254 -31.156  -2.335  1.00  0.00           C   
ATOM    595  O   LYS A 125      77.858 -30.637  -3.377  1.00  0.00           O   
ATOM    596  N   ASN A 126      77.669 -32.248  -1.842  1.00  0.00           N   
ATOM    597  CA  ASN A 126      76.490 -32.863  -2.468  1.00  0.00           C   
ATOM    598  CB  ASN A 126      76.504 -34.365  -2.155  1.00  0.00           C   
ATOM    599  CG  ASN A 126      75.383 -35.113  -2.851  1.00  0.00           C   
ATOM    600  OD1 ASN A 126      74.223 -34.898  -2.533  1.00  0.00           O   
ATOM    601  ND2 ASN A 126      75.686 -35.972  -3.793  1.00  0.00           N   
ATOM    602  C   ASN A 126      75.182 -32.169  -2.029  1.00  0.00           C   
ATOM    603  O   ASN A 126      75.010 -31.948  -0.827  1.00  0.00           O   
ATOM    604  N   ARG A 127      74.254 -31.880  -2.957  1.00  0.00           N   
ATOM    605  CA  ARG A 127      72.982 -31.176  -2.672  1.00  0.00           C   
ATOM    606  CB  ARG A 127      72.143 -31.020  -3.954  1.00  0.00           C   
ATOM    607  CG  ARG A 127      72.749 -30.069  -5.000  1.00  0.00           C   
ATOM    608  CD  ARG A 127      71.797 -29.815  -6.181  1.00  0.00           C   
ATOM    609  NE  ARG A 127      71.399 -31.066  -6.854  1.00  0.00           N   
ATOM    610  CZ  ARG A 127      71.124 -31.251  -8.127  1.00  0.00           C   
ATOM    611  NH1 ARG A 127      71.059 -30.307  -9.013  1.00  0.00           N 1+
ATOM    612  NH2 ARG A 127      70.902 -32.453  -8.552  1.00  0.00           N   
ATOM    613  C   ARG A 127      72.123 -31.856  -1.596  1.00  0.00           C   
ATOM    614  O   ARG A 127      71.463 -31.124  -0.856  1.00  0.00           O   
ATOM    615  N   ALA A 128      72.127 -33.184  -1.477  1.00  0.00           N   
ATOM    616  CA  ALA A 128      71.395 -33.893  -0.424  1.00  0.00           C   
ATOM    617  CB  ALA A 128      71.280 -35.373  -0.809  1.00  0.00           C   
ATOM    618  C   ALA A 128      72.050 -33.707   0.954  1.00  0.00           C   
ATOM    619  O   ALA A 128      71.351 -33.349   1.902  1.00  0.00           O   
ATOM    620  N   GLU A 129      73.372 -33.866   1.040  1.00  0.00           N   
ATOM    621  CA  GLU A 129      74.148 -33.784   2.288  1.00  0.00           C   
ATOM    622  CB  GLU A 129      75.591 -34.245   2.008  1.00  0.00           C   
ATOM    623  CG  GLU A 129      75.668 -35.714   1.553  1.00  0.00           C   
ATOM    624  CD  GLU A 129      77.108 -36.168   1.269  1.00  0.00           C   
ATOM    625  OE1 GLU A 129      77.366 -36.733   0.179  1.00  0.00           O   
ATOM    626  OE2 GLU A 129      77.990 -35.948   2.135  1.00  0.00           O 1-
ATOM    627  C   GLU A 129      74.135 -32.375   2.914  1.00  0.00           C   
ATOM    628  O   GLU A 129      74.308 -32.259   4.127  1.00  0.00           O   
ATOM    629  N   VAL A 130      73.898 -31.322   2.125  1.00  0.00           N   
ATOM    630  CA  VAL A 130      73.766 -29.930   2.607  1.00  0.00           C   
ATOM    631  CB  VAL A 130      74.527 -28.949   1.706  1.00  0.00           C   
ATOM    632  CG1 VAL A 130      76.009 -29.328   1.633  1.00  0.00           C   
ATOM    633  CG2 VAL A 130      73.934 -28.893   0.295  1.00  0.00           C   
ATOM    634  C   VAL A 130      72.317 -29.472   2.784  1.00  0.00           C   
ATOM    635  O   VAL A 130      72.069 -28.671   3.682  1.00  0.00           O   
ATOM    636  N   SER A 131      71.360 -30.013   2.019  1.00  0.00           N   
ATOM    637  CA  SER A 131      69.935 -29.766   2.279  1.00  0.00           C   
ATOM    638  CB  SER A 131      69.053 -30.287   1.136  1.00  0.00           C   
ATOM    639  OG  SER A 131      69.342 -29.639  -0.090  1.00  0.00           O   
ATOM    640  C   SER A 131      69.495 -30.416   3.597  1.00  0.00           C   
ATOM    641  O   SER A 131      68.650 -29.839   4.274  1.00  0.00           O   
ATOM    642  N   GLN A 132      70.071 -31.563   3.979  1.00  0.00           N   
ATOM    643  CA  GLN A 132      69.689 -32.343   5.164  1.00  0.00           C   
ATOM    644  CB  GLN A 132      70.570 -33.603   5.232  1.00  0.00           C   
ATOM    645  CG  GLN A 132      70.224 -34.584   6.371  1.00  0.00           C   
ATOM    646  CD  GLN A 132      70.808 -34.228   7.737  1.00  0.00           C   
ATOM    647  OE1 GLN A 132      71.907 -33.707   7.838  1.00  0.00           O   
ATOM    648  NE2 GLN A 132      70.119 -34.512   8.816  1.00  0.00           N   
ATOM    649  C   GLN A 132      69.660 -31.546   6.482  1.00  0.00           C   
ATOM    650  O   GLN A 132      68.581 -31.544   7.080  1.00  0.00           O   
ATOM    651  N   PRO A 133      70.730 -30.866   6.945  1.00  0.00           N   
ATOM    652  CD  PRO A 133      72.064 -30.779   6.363  1.00  0.00           C   
ATOM    653  CG  PRO A 133      72.782 -29.678   7.139  1.00  0.00           C   
ATOM    654  CB  PRO A 133      72.151 -29.788   8.528  1.00  0.00           C   
ATOM    655  CA  PRO A 133      70.697 -30.181   8.237  1.00  0.00           C   
ATOM    656  C   PRO A 133      69.756 -28.969   8.225  1.00  0.00           C   
ATOM    657  O   PRO A 133      69.040 -28.771   9.205  1.00  0.00           O   
ATOM    658  N   ARG A 134      69.697 -28.200   7.127  1.00  0.00           N   
ATOM    659  CA  ARG A 134      68.835 -27.008   7.042  1.00  0.00           C   
ATOM    660  CB  ARG A 134      69.295 -26.075   5.907  1.00  0.00           C   
ATOM    661  CG  ARG A 134      70.787 -25.697   5.977  1.00  0.00           C   
ATOM    662  CD  ARG A 134      71.113 -24.532   5.031  1.00  0.00           C   
ATOM    663  NE  ARG A 134      72.567 -24.308   4.901  1.00  0.00           N   
ATOM    664  CZ  ARG A 134      73.370 -24.801   3.972  1.00  0.00           C   
ATOM    665  NH1 ARG A 134      72.959 -25.572   3.016  1.00  0.00           N 1+
ATOM    666  NH2 ARG A 134      74.637 -24.524   3.950  1.00  0.00           N   
ATOM    667  C   ARG A 134      67.352 -27.388   6.926  1.00  0.00           C   
ATOM    668  O   ARG A 134      66.538 -26.749   7.585  1.00  0.00           O   
ATOM    669  N   LEU A 135      67.019 -28.458   6.198  1.00  0.00           N   
ATOM    670  CA  LEU A 135      65.664 -29.013   6.132  1.00  0.00           C   
ATOM    671  CB  LEU A 135      65.579 -29.964   4.921  1.00  0.00           C   
ATOM    672  CG  LEU A 135      64.172 -30.523   4.631  1.00  0.00           C   
ATOM    673  CD1 LEU A 135      63.190 -29.439   4.186  1.00  0.00           C   
ATOM    674  CD2 LEU A 135      64.244 -31.563   3.514  1.00  0.00           C   
ATOM    675  C   LEU A 135      65.255 -29.708   7.445  1.00  0.00           C   
ATOM    676  O   LEU A 135      64.075 -29.656   7.775  1.00  0.00           O   
ATOM    677  N   ALA A 136      66.176 -30.295   8.217  1.00  0.00           N   
ATOM    678  CA  ALA A 136      65.851 -30.847   9.537  1.00  0.00           C   
ATOM    679  CB  ALA A 136      67.087 -31.556  10.107  1.00  0.00           C   
ATOM    680  C   ALA A 136      65.325 -29.764  10.500  1.00  0.00           C   
ATOM    681  O   ALA A 136      64.415 -30.053  11.281  1.00  0.00           O   
ATOM    682  N   GLU A 137      65.823 -28.528  10.417  1.00  0.00           N   
ATOM    683  CA  GLU A 137      65.321 -27.388  11.200  1.00  0.00           C   
ATOM    684  CB  GLU A 137      66.438 -26.349  11.437  1.00  0.00           C   
ATOM    685  CG  GLU A 137      67.605 -26.929  12.267  1.00  0.00           C   
ATOM    686  CD  GLU A 137      68.444 -25.857  12.986  1.00  0.00           C   
ATOM    687  OE1 GLU A 137      69.698 -25.907  12.953  1.00  0.00           O   
ATOM    688  OE2 GLU A 137      67.861 -25.008  13.695  1.00  0.00           O 1-
ATOM    689  C   GLU A 137      64.002 -26.781  10.658  1.00  0.00           C   
ATOM    690  O   GLU A 137      63.536 -25.802  11.239  1.00  0.00           O   
ATOM    691  N   LEU A 138      63.352 -27.367   9.638  1.00  0.00           N   
ATOM    692  CA  LEU A 138      61.986 -26.998   9.227  1.00  0.00           C   
ATOM    693  CB  LEU A 138      61.663 -27.676   7.878  1.00  0.00           C   
ATOM    694  CG  LEU A 138      60.251 -27.419   7.314  1.00  0.00           C   
ATOM    695  CD1 LEU A 138      59.961 -25.941   7.052  1.00  0.00           C   
ATOM    696  CD2 LEU A 138      60.089 -28.172   5.991  1.00  0.00           C   
ATOM    697  C   LEU A 138      60.941 -27.363  10.299  1.00  0.00           C   
ATOM    698  O   LEU A 138      60.021 -26.578  10.505  1.00  0.00           O   
ATOM    699  N   ASN A 139      61.076 -28.514  10.974  1.00  0.00           N   
ATOM    700  CA  ASN A 139      60.299 -28.814  12.189  1.00  0.00           C   
ATOM    701  CB  ASN A 139      58.851 -29.235  11.821  1.00  0.00           C   
ATOM    702  CG  ASN A 139      58.639 -30.616  11.215  1.00  0.00           C   
ATOM    703  OD1 ASN A 139      59.505 -31.476  11.233  1.00  0.00           O   
ATOM    704  ND2 ASN A 139      57.454 -30.890  10.720  1.00  0.00           N   
ATOM    705  C   ASN A 139      60.960 -29.806  13.171  1.00  0.00           C   
ATOM    706  O   ASN A 139      60.547 -29.814  14.327  1.00  0.00           O   
ATOM    707  N   SER A 140      61.934 -30.631  12.755  1.00  0.00           N   
ATOM    708  CA  SER A 140      62.529 -31.723  13.561  1.00  0.00           C   
ATOM    709  CB  SER A 140      63.521 -31.164  14.591  1.00  0.00           C   
ATOM    710  OG  SER A 140      64.605 -30.529  13.931  1.00  0.00           O   
ATOM    711  C   SER A 140      61.520 -32.716  14.182  1.00  0.00           C   
ATOM    712  O   SER A 140      61.908 -33.506  15.045  1.00  0.00           O   
ATOM    713  N   TYR A 141      60.263 -32.719  13.733  1.00  0.00           N   
ATOM    714  CA  TYR A 141      59.252 -33.728  14.055  1.00  0.00           C   
ATOM    715  CB  TYR A 141      57.869 -33.060  14.060  1.00  0.00           C   
ATOM    716  CG  TYR A 141      56.730 -33.988  14.435  1.00  0.00           C   
ATOM    717  CD1 TYR A 141      56.094 -34.763  13.445  1.00  0.00           C   
ATOM    718  CE1 TYR A 141      55.055 -35.644  13.796  1.00  0.00           C   
ATOM    719  CZ  TYR A 141      54.638 -35.741  15.141  1.00  0.00           C   
ATOM    720  OH  TYR A 141      53.644 -36.596  15.490  1.00  0.00           O   
ATOM    721  CE2 TYR A 141      55.261 -34.952  16.129  1.00  0.00           C   
ATOM    722  CD2 TYR A 141      56.309 -34.079  15.778  1.00  0.00           C   
ATOM    723  C   TYR A 141      59.320 -34.886  13.051  1.00  0.00           C   
ATOM    724  O   TYR A 141      59.280 -36.038  13.470  1.00  0.00           O   
ATOM    725  N   VAL A 142      59.497 -34.580  11.761  1.00  0.00           N   
ATOM    726  CA  VAL A 142      59.786 -35.569  10.713  1.00  0.00           C   
ATOM    727  CB  VAL A 142      59.165 -35.145   9.365  1.00  0.00           C   
ATOM    728  CG1 VAL A 142      59.394 -36.206   8.284  1.00  0.00           C   
ATOM    729  CG2 VAL A 142      57.652 -34.915   9.491  1.00  0.00           C   
ATOM    730  C   VAL A 142      61.310 -35.719  10.598  1.00  0.00           C   
ATOM    731  O   VAL A 142      61.953 -34.722  10.262  1.00  0.00           O   
ATOM    732  N   PRO A 143      61.918 -36.893  10.858  1.00  0.00           N   
ATOM    733  CD  PRO A 143      61.346 -38.071  11.487  1.00  0.00           C   
ATOM    734  CG  PRO A 143      62.504 -38.724  12.234  1.00  0.00           C   
ATOM    735  CB  PRO A 143      63.677 -38.459  11.292  1.00  0.00           C   
ATOM    736  CA  PRO A 143      63.360 -37.069  10.724  1.00  0.00           C   
ATOM    737  C   PRO A 143      63.825 -36.910   9.273  1.00  0.00           C   
ATOM    738  O   PRO A 143      63.256 -37.542   8.378  1.00  0.00           O   
ATOM    739  N   VAL A 144      64.872 -36.109   9.059  1.00  0.00           N   
ATOM    740  CA  VAL A 144      65.491 -35.882   7.745  1.00  0.00           C   
ATOM    741  CB  VAL A 144      65.610 -34.377   7.419  1.00  0.00           C   
ATOM    742  CG1 VAL A 144      66.087 -34.151   5.978  1.00  0.00           C   
ATOM    743  CG2 VAL A 144      64.268 -33.649   7.576  1.00  0.00           C   
ATOM    744  C   VAL A 144      66.849 -36.579   7.718  1.00  0.00           C   
ATOM    745  O   VAL A 144      67.769 -36.147   8.416  1.00  0.00           O   
ATOM    746  N   THR A 145      66.969 -37.649   6.940  1.00  0.00           N   
ATOM    747  CA  THR A 145      68.207 -38.427   6.749  1.00  0.00           C   
ATOM    748  CB  THR A 145      67.904 -39.934   6.881  1.00  0.00           C   
ATOM    749  CG2 THR A 145      69.148 -40.819   6.941  1.00  0.00           C   
ATOM    750  OG1 THR A 145      67.197 -40.182   8.080  1.00  0.00           O   
ATOM    751  C   THR A 145      68.835 -38.085   5.391  1.00  0.00           C   
ATOM    752  O   THR A 145      68.119 -37.605   4.512  1.00  0.00           O   
ATOM    753  N   ALA A 146      70.129 -38.332   5.182  1.00  0.00           N   
ATOM    754  CA  ALA A 146      70.744 -38.264   3.854  1.00  0.00           C   
ATOM    755  CB  ALA A 146      71.461 -36.927   3.658  1.00  0.00           C   
ATOM    756  C   ALA A 146      71.676 -39.448   3.579  1.00  0.00           C   
ATOM    757  O   ALA A 146      72.290 -39.977   4.510  1.00  0.00           O   
ATOM    758  N   TYR A 147      71.769 -39.837   2.312  1.00  0.00           N   
ATOM    759  CA  TYR A 147      72.645 -40.895   1.823  1.00  0.00           C   
ATOM    760  CB  TYR A 147      71.919 -42.237   1.983  1.00  0.00           C   
ATOM    761  CG  TYR A 147      72.690 -43.449   1.497  1.00  0.00           C   
ATOM    762  CD1 TYR A 147      72.195 -44.191   0.411  1.00  0.00           C   
ATOM    763  CE1 TYR A 147      72.877 -45.334  -0.037  1.00  0.00           C   
ATOM    764  CZ  TYR A 147      74.066 -45.739   0.601  1.00  0.00           C   
ATOM    765  OH  TYR A 147      74.731 -46.837   0.167  1.00  0.00           O   
ATOM    766  CE2 TYR A 147      74.570 -44.991   1.687  1.00  0.00           C   
ATOM    767  CD2 TYR A 147      73.879 -43.849   2.139  1.00  0.00           C   
ATOM    768  C   TYR A 147      73.025 -40.614   0.364  1.00  0.00           C   
ATOM    769  O   TYR A 147      72.218 -40.048  -0.368  1.00  0.00           O   
ATOM    770  N   THR A 148      74.245 -40.963  -0.042  1.00  0.00           N   
ATOM    771  CA  THR A 148      74.773 -40.680  -1.392  1.00  0.00           C   
ATOM    772  CB  THR A 148      75.622 -39.390  -1.382  1.00  0.00           C   
ATOM    773  CG2 THR A 148      74.732 -38.159  -1.218  1.00  0.00           C   
ATOM    774  OG1 THR A 148      76.525 -39.377  -0.298  1.00  0.00           O   
ATOM    775  C   THR A 148      75.538 -41.865  -1.996  1.00  0.00           C   
ATOM    776  O   THR A 148      76.044 -41.742  -3.108  1.00  0.00           O   
ATOM    777  N   GLY A 149      75.584 -43.012  -1.306  1.00  0.00           N   
ATOM    778  CA  GLY A 149      76.219 -44.246  -1.778  1.00  0.00           C   
ATOM    779  C   GLY A 149      75.343 -45.100  -2.716  1.00  0.00           C   
ATOM    780  O   GLY A 149      74.308 -44.620  -3.186  1.00  0.00           O   
ATOM    781  N   PRO A 150      75.720 -46.363  -2.996  1.00  0.00           N   
ATOM    782  CD  PRO A 150      76.901 -47.047  -2.482  1.00  0.00           C   
ATOM    783  CG  PRO A 150      76.676 -48.530  -2.771  1.00  0.00           C   
ATOM    784  CB  PRO A 150      75.809 -48.507  -4.031  1.00  0.00           C   
ATOM    785  CA  PRO A 150      74.936 -47.260  -3.844  1.00  0.00           C   
ATOM    786  C   PRO A 150      73.570 -47.599  -3.225  1.00  0.00           C   
ATOM    787  O   PRO A 150      73.496 -47.851  -2.020  1.00  0.00           O   
ATOM    788  N   LEU A 151      72.510 -47.654  -4.038  1.00  0.00           N   
ATOM    789  CA  LEU A 151      71.144 -47.991  -3.613  1.00  0.00           C   
ATOM    790  CB  LEU A 151      70.130 -47.471  -4.657  1.00  0.00           C   
ATOM    791  CG  LEU A 151      70.022 -45.937  -4.759  1.00  0.00           C   
ATOM    792  CD1 LEU A 151      69.099 -45.564  -5.919  1.00  0.00           C   
ATOM    793  CD2 LEU A 151      69.441 -45.319  -3.488  1.00  0.00           C   
ATOM    794  C   LEU A 151      70.994 -49.500  -3.332  1.00  0.00           C   
ATOM    795  O   LEU A 151      70.375 -50.218  -4.114  1.00  0.00           O   
ATOM    796  N   VAL A 152      71.587 -49.973  -2.235  1.00  0.00           N   
ATOM    797  CA  VAL A 152      71.510 -51.371  -1.788  1.00  0.00           C   
ATOM    798  CB  VAL A 152      72.504 -51.666  -0.646  1.00  0.00           C   
ATOM    799  CG1 VAL A 152      73.949 -51.483  -1.128  1.00  0.00           C   
ATOM    800  CG2 VAL A 152      72.286 -50.793   0.598  1.00  0.00           C   
ATOM    801  C   VAL A 152      70.078 -51.773  -1.411  1.00  0.00           C   
ATOM    802  O   VAL A 152      69.310 -50.944  -0.923  1.00  0.00           O   
ATOM    803  N   GLU A 153      69.707 -53.036  -1.616  1.00  0.00           N   
ATOM    804  CA  GLU A 153      68.298 -53.458  -1.559  1.00  0.00           C   
ATOM    805  CB  GLU A 153      68.171 -54.899  -2.075  1.00  0.00           C   
ATOM    806  CG  GLU A 153      68.558 -55.011  -3.556  1.00  0.00           C   
ATOM    807  CD  GLU A 153      68.297 -56.418  -4.105  1.00  0.00           C   
ATOM    808  OE1 GLU A 153      67.132 -56.870  -4.089  1.00  0.00           O   
ATOM    809  OE2 GLU A 153      69.261 -57.068  -4.581  1.00  0.00           O 1-
ATOM    810  C   GLU A 153      67.659 -53.327  -0.165  1.00  0.00           C   
ATOM    811  O   GLU A 153      66.459 -53.063  -0.101  1.00  0.00           O   
ATOM    812  N   ASP A 154      68.430 -53.445   0.920  1.00  0.00           N   
ATOM    813  CA  ASP A 154      67.959 -53.240   2.301  1.00  0.00           C   
ATOM    814  CB  ASP A 154      68.851 -54.060   3.245  1.00  0.00           C   
ATOM    815  CG  ASP A 154      68.346 -54.052   4.690  1.00  0.00           C   
ATOM    816  OD1 ASP A 154      69.059 -53.496   5.557  1.00  0.00           O   
ATOM    817  OD2 ASP A 154      67.267 -54.627   4.960  1.00  0.00           O 1-
ATOM    818  C   ASP A 154      67.896 -51.748   2.703  1.00  0.00           C   
ATOM    819  O   ASP A 154      67.231 -51.424   3.685  1.00  0.00           O   
ATOM    820  N   PHE A 155      68.511 -50.841   1.936  1.00  0.00           N   
ATOM    821  CA  PHE A 155      68.220 -49.405   2.012  1.00  0.00           C   
ATOM    822  CB  PHE A 155      69.432 -48.597   1.514  1.00  0.00           C   
ATOM    823  CG  PHE A 155      69.191 -47.106   1.344  1.00  0.00           C   
ATOM    824  CD1 PHE A 155      68.724 -46.600   0.114  1.00  0.00           C   
ATOM    825  CE1 PHE A 155      68.515 -45.220  -0.050  1.00  0.00           C   
ATOM    826  CZ  PHE A 155      68.785 -44.339   1.007  1.00  0.00           C   
ATOM    827  CE2 PHE A 155      69.256 -44.838   2.236  1.00  0.00           C   
ATOM    828  CD2 PHE A 155      69.456 -46.219   2.404  1.00  0.00           C   
ATOM    829  C   PHE A 155      66.947 -49.101   1.216  1.00  0.00           C   
ATOM    830  O   PHE A 155      66.014 -48.529   1.773  1.00  0.00           O   
ATOM    831  N   LEU A 156      66.865 -49.535  -0.048  1.00  0.00           N   
ATOM    832  CA  LEU A 156      65.747 -49.197  -0.935  1.00  0.00           C   
ATOM    833  CB  LEU A 156      66.165 -49.520  -2.384  1.00  0.00           C   
ATOM    834  CG  LEU A 156      65.262 -48.918  -3.480  1.00  0.00           C   
ATOM    835  CD1 LEU A 156      65.184 -47.390  -3.423  1.00  0.00           C   
ATOM    836  CD2 LEU A 156      65.815 -49.303  -4.854  1.00  0.00           C   
ATOM    837  C   LEU A 156      64.416 -49.855  -0.512  1.00  0.00           C   
ATOM    838  O   LEU A 156      63.368 -49.301  -0.828  1.00  0.00           O   
ATOM    839  N   SER A 157      64.442 -50.951   0.256  1.00  0.00           N   
ATOM    840  CA  SER A 157      63.246 -51.552   0.883  1.00  0.00           C   
ATOM    841  CB  SER A 157      63.448 -53.058   1.132  1.00  0.00           C   
ATOM    842  OG  SER A 157      63.887 -53.736  -0.037  1.00  0.00           O   
ATOM    843  C   SER A 157      62.803 -50.843   2.184  1.00  0.00           C   
ATOM    844  O   SER A 157      61.830 -51.288   2.796  1.00  0.00           O   
ATOM    845  N   GLY A 158      63.475 -49.769   2.619  1.00  0.00           N   
ATOM    846  CA  GLY A 158      63.150 -48.996   3.829  1.00  0.00           C   
ATOM    847  C   GLY A 158      62.054 -47.930   3.659  1.00  0.00           C   
ATOM    848  O   GLY A 158      61.845 -47.157   4.603  1.00  0.00           O   
ATOM    849  N   PHE A 159      61.392 -47.873   2.497  1.00  0.00           N   
ATOM    850  CA  PHE A 159      60.485 -46.800   2.076  1.00  0.00           C   
ATOM    851  CB  PHE A 159      61.173 -45.951   0.991  1.00  0.00           C   
ATOM    852  CG  PHE A 159      62.541 -45.425   1.380  1.00  0.00           C   
ATOM    853  CD1 PHE A 159      63.708 -46.049   0.903  1.00  0.00           C   
ATOM    854  CE1 PHE A 159      64.972 -45.573   1.293  1.00  0.00           C   
ATOM    855  CZ  PHE A 159      65.075 -44.476   2.166  1.00  0.00           C   
ATOM    856  CE2 PHE A 159      63.909 -43.847   2.640  1.00  0.00           C   
ATOM    857  CD2 PHE A 159      62.647 -44.323   2.246  1.00  0.00           C   
ATOM    858  C   PHE A 159      59.143 -47.328   1.548  1.00  0.00           C   
ATOM    859  O   PHE A 159      59.098 -48.419   0.981  1.00  0.00           O   
ATOM    860  N   GLN A 160      58.080 -46.532   1.668  1.00  0.00           N   
ATOM    861  CA  GLN A 160      56.790 -46.755   1.006  1.00  0.00           C   
ATOM    862  CB  GLN A 160      55.641 -46.317   1.935  1.00  0.00           C   
ATOM    863  CG  GLN A 160      55.274 -47.361   3.005  1.00  0.00           C   
ATOM    864  CD  GLN A 160      56.392 -47.657   4.001  1.00  0.00           C   
ATOM    865  OE1 GLN A 160      57.024 -46.745   4.513  1.00  0.00           O   
ATOM    866  NE2 GLN A 160      56.679 -48.902   4.303  1.00  0.00           N   
ATOM    867  C   GLN A 160      56.708 -46.008  -0.333  1.00  0.00           C   
ATOM    868  O   GLN A 160      56.008 -46.497  -1.222  1.00  0.00           O   
ATOM    869  N   VAL A 161      57.403 -44.873  -0.495  1.00  0.00           N   
ATOM    870  CA  VAL A 161      57.363 -44.052  -1.719  1.00  0.00           C   
ATOM    871  CB  VAL A 161      56.442 -42.816  -1.566  1.00  0.00           C   
ATOM    872  CG1 VAL A 161      56.085 -42.218  -2.936  1.00  0.00           C   
ATOM    873  CG2 VAL A 161      55.127 -43.117  -0.832  1.00  0.00           C   
ATOM    874  C   VAL A 161      58.766 -43.609  -2.149  1.00  0.00           C   
ATOM    875  O   VAL A 161      59.567 -43.233  -1.293  1.00  0.00           O   
ATOM    876  N   VAL A 162      59.036 -43.607  -3.455  1.00  0.00           N   
ATOM    877  CA  VAL A 162      60.257 -43.068  -4.076  1.00  0.00           C   
ATOM    878  CB  VAL A 162      61.041 -44.178  -4.810  1.00  0.00           C   
ATOM    879  CG1 VAL A 162      62.309 -43.645  -5.492  1.00  0.00           C   
ATOM    880  CG2 VAL A 162      61.474 -45.293  -3.848  1.00  0.00           C   
ATOM    881  C   VAL A 162      59.898 -41.922  -5.027  1.00  0.00           C   
ATOM    882  O   VAL A 162      58.948 -42.059  -5.799  1.00  0.00           O   
ATOM    883  N   VAL A 163      60.661 -40.827  -4.999  1.00  0.00           N   
ATOM    884  CA  VAL A 163      60.523 -39.679  -5.912  1.00  0.00           C   
ATOM    885  CB  VAL A 163      60.230 -38.376  -5.142  1.00  0.00           C   
ATOM    886  CG1 VAL A 163      59.904 -37.229  -6.108  1.00  0.00           C   
ATOM    887  CG2 VAL A 163      59.056 -38.520  -4.165  1.00  0.00           C   
ATOM    888  C   VAL A 163      61.793 -39.520  -6.750  1.00  0.00           C   
ATOM    889  O   VAL A 163      62.875 -39.486  -6.163  1.00  0.00           O   
ATOM    890  N   LEU A 164      61.681 -39.387  -8.075  1.00  0.00           N   
ATOM    891  CA  LEU A 164      62.815 -39.204  -8.990  1.00  0.00           C   
ATOM    892  CB  LEU A 164      62.850 -40.344 -10.030  1.00  0.00           C   
ATOM    893  CG  LEU A 164      62.903 -41.781  -9.476  1.00  0.00           C   
ATOM    894  CD1 LEU A 164      62.953 -42.770 -10.642  1.00  0.00           C   
ATOM    895  CD2 LEU A 164      64.126 -42.033  -8.594  1.00  0.00           C   
ATOM    896  C   LEU A 164      62.775 -37.838  -9.699  1.00  0.00           C   
ATOM    897  O   LEU A 164      61.776 -37.536 -10.351  1.00  0.00           O   
ATOM    898  N   THR A 165      63.868 -37.069  -9.622  1.00  0.00           N   
ATOM    899  CA  THR A 165      64.060 -35.810 -10.382  1.00  0.00           C   
ATOM    900  CB  THR A 165      63.857 -34.569  -9.493  1.00  0.00           C   
ATOM    901  CG2 THR A 165      62.542 -34.553  -8.712  1.00  0.00           C   
ATOM    902  OG1 THR A 165      64.904 -34.451  -8.557  1.00  0.00           O   
ATOM    903  C   THR A 165      65.426 -35.699 -11.085  1.00  0.00           C   
ATOM    904  O   THR A 165      65.626 -34.736 -11.827  1.00  0.00           O   
ATOM    905  N   ASN A 166      66.369 -36.636 -10.875  1.00  0.00           N   
ATOM    906  CA  ASN A 166      67.753 -36.516 -11.375  1.00  0.00           C   
ATOM    907  CB  ASN A 166      68.657 -35.959 -10.247  1.00  0.00           C   
ATOM    908  CG  ASN A 166      69.930 -35.295 -10.760  1.00  0.00           C   
ATOM    909  OD1 ASN A 166      69.958 -34.746 -11.849  1.00  0.00           O   
ATOM    910  ND2 ASN A 166      70.992 -35.233  -9.994  1.00  0.00           N   
ATOM    911  C   ASN A 166      68.327 -37.771 -12.081  1.00  0.00           C   
ATOM    912  O   ASN A 166      69.549 -37.836 -12.234  1.00  0.00           O   
ATOM    913  N   THR A 167      67.508 -38.724 -12.549  1.00  0.00           N   
ATOM    914  CA  THR A 167      67.945 -39.823 -13.452  1.00  0.00           C   
ATOM    915  CB  THR A 167      68.070 -41.183 -12.736  1.00  0.00           C   
ATOM    916  CG2 THR A 167      68.901 -41.115 -11.453  1.00  0.00           C   
ATOM    917  OG1 THR A 167      66.831 -41.751 -12.404  1.00  0.00           O   
ATOM    918  C   THR A 167      67.072 -39.919 -14.726  1.00  0.00           C   
ATOM    919  O   THR A 167      65.948 -39.397 -14.692  1.00  0.00           O   
ATOM    920  N   PRO A 168      67.562 -40.465 -15.861  1.00  0.00           N   
ATOM    921  CD  PRO A 168      68.929 -40.935 -16.062  1.00  0.00           C   
ATOM    922  CG  PRO A 168      69.010 -41.418 -17.508  1.00  0.00           C   
ATOM    923  CB  PRO A 168      67.947 -40.573 -18.207  1.00  0.00           C   
ATOM    924  CA  PRO A 168      66.843 -40.484 -17.148  1.00  0.00           C   
ATOM    925  C   PRO A 168      65.844 -41.650 -17.284  1.00  0.00           C   
ATOM    926  O   PRO A 168      65.904 -42.591 -16.498  1.00  0.00           O   
ATOM    927  N   LEU A 169      64.974 -41.637 -18.304  1.00  0.00           N   
ATOM    928  CA  LEU A 169      63.901 -42.633 -18.486  1.00  0.00           C   
ATOM    929  CB  LEU A 169      63.095 -42.241 -19.739  1.00  0.00           C   
ATOM    930  CG  LEU A 169      61.846 -43.105 -20.016  1.00  0.00           C   
ATOM    931  CD1 LEU A 169      60.820 -43.047 -18.882  1.00  0.00           C   
ATOM    932  CD2 LEU A 169      61.168 -42.614 -21.295  1.00  0.00           C   
ATOM    933  C   LEU A 169      64.404 -44.092 -18.557  1.00  0.00           C   
ATOM    934  O   LEU A 169      63.749 -44.975 -18.004  1.00  0.00           O   
ATOM    935  N   GLU A 170      65.578 -44.331 -19.151  1.00  0.00           N   
ATOM    936  CA  GLU A 170      66.229 -45.655 -19.214  1.00  0.00           C   
ATOM    937  CB  GLU A 170      67.420 -45.588 -20.195  1.00  0.00           C   
ATOM    938  CG  GLU A 170      68.546 -44.630 -19.774  1.00  0.00           C   
ATOM    939  CD  GLU A 170      69.588 -44.466 -20.888  1.00  0.00           C   
ATOM    940  OE1 GLU A 170      69.342 -43.645 -21.802  1.00  0.00           O   
ATOM    941  OE2 GLU A 170      70.649 -45.138 -20.840  1.00  0.00           O 1-
ATOM    942  C   GLU A 170      66.648 -46.212 -17.834  1.00  0.00           C   
ATOM    943  O   GLU A 170      66.837 -47.426 -17.716  1.00  0.00           O   
ATOM    944  N   ASP A 171      66.735 -45.350 -16.815  1.00  0.00           N   
ATOM    945  CA  ASP A 171      66.965 -45.687 -15.407  1.00  0.00           C   
ATOM    946  CB  ASP A 171      68.036 -44.748 -14.845  1.00  0.00           C   
ATOM    947  CG  ASP A 171      68.319 -45.069 -13.381  1.00  0.00           C   
ATOM    948  OD1 ASP A 171      68.973 -46.116 -13.154  1.00  0.00           O   
ATOM    949  OD2 ASP A 171      67.900 -44.259 -12.523  1.00  0.00           O 1-
ATOM    950  C   ASP A 171      65.673 -45.612 -14.568  1.00  0.00           C   
ATOM    951  O   ASP A 171      65.468 -46.479 -13.723  1.00  0.00           O   
ATOM    952  N   GLN A 172      64.754 -44.684 -14.848  1.00  0.00           N   
ATOM    953  CA  GLN A 172      63.427 -44.650 -14.211  1.00  0.00           C   
ATOM    954  CB  GLN A 172      62.609 -43.483 -14.782  1.00  0.00           C   
ATOM    955  CG  GLN A 172      63.203 -42.091 -14.487  1.00  0.00           C   
ATOM    956  CD  GLN A 172      62.620 -40.999 -15.380  1.00  0.00           C   
ATOM    957  OE1 GLN A 172      61.602 -41.182 -16.026  1.00  0.00           O   
ATOM    958  NE2 GLN A 172      63.233 -39.841 -15.467  1.00  0.00           N   
ATOM    959  C   GLN A 172      62.669 -45.973 -14.433  1.00  0.00           C   
ATOM    960  O   GLN A 172      62.000 -46.439 -13.511  1.00  0.00           O   
ATOM    961  N   LEU A 173      62.832 -46.615 -15.598  1.00  0.00           N   
ATOM    962  CA  LEU A 173      62.341 -47.970 -15.873  1.00  0.00           C   
ATOM    963  CB  LEU A 173      62.554 -48.237 -17.375  1.00  0.00           C   
ATOM    964  CG  LEU A 173      62.049 -49.604 -17.874  1.00  0.00           C   
ATOM    965  CD1 LEU A 173      60.537 -49.761 -17.689  1.00  0.00           C   
ATOM    966  CD2 LEU A 173      62.371 -49.751 -19.361  1.00  0.00           C   
ATOM    967  C   LEU A 173      63.027 -49.038 -14.994  1.00  0.00           C   
ATOM    968  O   LEU A 173      62.334 -49.926 -14.496  1.00  0.00           O   
ATOM    969  N   ARG A 174      64.343 -48.926 -14.766  1.00  0.00           N   
ATOM    970  CA  ARG A 174      65.140 -49.813 -13.898  1.00  0.00           C   
ATOM    971  CB  ARG A 174      66.637 -49.531 -14.161  1.00  0.00           C   
ATOM    972  CG  ARG A 174      67.614 -50.302 -13.263  1.00  0.00           C   
ATOM    973  CD  ARG A 174      69.064 -50.226 -13.775  1.00  0.00           C   
ATOM    974  NE  ARG A 174      69.636 -48.859 -13.789  1.00  0.00           N   
ATOM    975  CZ  ARG A 174      70.842 -48.522 -14.215  1.00  0.00           C   
ATOM    976  NH1 ARG A 174      71.695 -49.397 -14.671  1.00  0.00           N 1+
ATOM    977  NH2 ARG A 174      71.213 -47.280 -14.178  1.00  0.00           N   
ATOM    978  C   ARG A 174      64.734 -49.682 -12.422  1.00  0.00           C   
ATOM    979  O   ARG A 174      64.701 -50.705 -11.744  1.00  0.00           O   
ATOM    980  N   VAL A 175      64.353 -48.489 -11.958  1.00  0.00           N   
ATOM    981  CA  VAL A 175      63.728 -48.284 -10.637  1.00  0.00           C   
ATOM    982  CB  VAL A 175      63.758 -46.793 -10.236  1.00  0.00           C   
ATOM    983  CG1 VAL A 175      63.079 -46.545  -8.881  1.00  0.00           C   
ATOM    984  CG2 VAL A 175      65.198 -46.273 -10.125  1.00  0.00           C   
ATOM    985  C   VAL A 175      62.295 -48.838 -10.613  1.00  0.00           C   
ATOM    986  O   VAL A 175      61.950 -49.533  -9.659  1.00  0.00           O   
ATOM    987  N   GLY A 176      61.488 -48.599 -11.652  1.00  0.00           N   
ATOM    988  CA  GLY A 176      60.095 -49.054 -11.726  1.00  0.00           C   
ATOM    989  C   GLY A 176      59.920 -50.571 -11.586  1.00  0.00           C   
ATOM    990  O   GLY A 176      58.982 -50.983 -10.904  1.00  0.00           O   
ATOM    991  N   GLU A 177      60.829 -51.377 -12.140  1.00  0.00           N   
ATOM    992  CA  GLU A 177      60.831 -52.842 -11.984  1.00  0.00           C   
ATOM    993  CB  GLU A 177      61.859 -53.433 -12.967  1.00  0.00           C   
ATOM    994  CG  GLU A 177      62.058 -54.958 -12.900  1.00  0.00           C   
ATOM    995  CD  GLU A 177      60.799 -55.802 -13.159  1.00  0.00           C   
ATOM    996  OE1 GLU A 177      60.839 -57.022 -12.868  1.00  0.00           O   
ATOM    997  OE2 GLU A 177      59.772 -55.284 -13.655  1.00  0.00           O 1-
ATOM    998  C   GLU A 177      61.091 -53.290 -10.532  1.00  0.00           C   
ATOM    999  O   GLU A 177      60.508 -54.289 -10.111  1.00  0.00           O   
ATOM   1000  N   PHE A 178      61.888 -52.552  -9.749  1.00  0.00           N   
ATOM   1001  CA  PHE A 178      62.052 -52.813  -8.313  1.00  0.00           C   
ATOM   1002  CB  PHE A 178      63.319 -52.102  -7.808  1.00  0.00           C   
ATOM   1003  CG  PHE A 178      63.701 -52.429  -6.374  1.00  0.00           C   
ATOM   1004  CD1 PHE A 178      63.184 -51.670  -5.305  1.00  0.00           C   
ATOM   1005  CE1 PHE A 178      63.562 -51.962  -3.981  1.00  0.00           C   
ATOM   1006  CZ  PHE A 178      64.465 -53.007  -3.720  1.00  0.00           C   
ATOM   1007  CE2 PHE A 178      64.977 -53.771  -4.783  1.00  0.00           C   
ATOM   1008  CD2 PHE A 178      64.592 -53.486  -6.106  1.00  0.00           C   
ATOM   1009  C   PHE A 178      60.808 -52.378  -7.520  1.00  0.00           C   
ATOM   1010  O   PHE A 178      60.422 -53.083  -6.586  1.00  0.00           O   
ATOM   1011  N   CYS A 179      60.166 -51.269  -7.897  1.00  0.00           N   
ATOM   1012  CA  CYS A 179      59.023 -50.729  -7.163  1.00  0.00           C   
ATOM   1013  CB  CYS A 179      58.609 -49.376  -7.756  1.00  0.00           C   
ATOM   1014  SG  CYS A 179      59.855 -48.131  -7.310  1.00  0.00           S   
ATOM   1015  C   CYS A 179      57.849 -51.718  -7.079  1.00  0.00           C   
ATOM   1016  O   CYS A 179      57.471 -52.046  -5.954  1.00  0.00           O   
ATOM   1017  N   HIS A 180      57.319 -52.250  -8.191  1.00  0.00           N   
ATOM   1018  CA  HIS A 180      56.184 -53.195  -8.111  1.00  0.00           C   
ATOM   1019  CB  HIS A 180      55.493 -53.371  -9.472  1.00  0.00           C   
ATOM   1020  CG  HIS A 180      56.194 -54.313 -10.416  1.00  0.00           C   
ATOM   1021  ND1 HIS A 180      55.890 -55.668 -10.583  1.00  0.00           N   
ATOM   1022  CE1 HIS A 180      56.808 -56.136 -11.446  1.00  0.00           C   
ATOM   1023  NE2 HIS A 180      57.639 -55.155 -11.835  1.00  0.00           N   
ATOM   1024  CD2 HIS A 180      57.268 -53.999 -11.192  1.00  0.00           C   
ATOM   1025  C   HIS A 180      56.579 -54.541  -7.480  1.00  0.00           C   
ATOM   1026  O   HIS A 180      55.794 -55.071  -6.696  1.00  0.00           O   
ATOM   1027  N   ASN A 181      57.808 -55.022  -7.702  1.00  0.00           N   
ATOM   1028  CA  ASN A 181      58.356 -56.214  -7.044  1.00  0.00           C   
ATOM   1029  CB  ASN A 181      59.779 -56.412  -7.593  1.00  0.00           C   
ATOM   1030  CG  ASN A 181      60.564 -57.489  -6.872  1.00  0.00           C   
ATOM   1031  OD1 ASN A 181      61.397 -57.178  -6.033  1.00  0.00           O   
ATOM   1032  ND2 ASN A 181      60.342 -58.748  -7.163  1.00  0.00           N   
ATOM   1033  C   ASN A 181      58.335 -56.109  -5.502  1.00  0.00           C   
ATOM   1034  O   ASN A 181      58.100 -57.127  -4.841  1.00  0.00           O   
ATOM   1035  N   ARG A 182      58.517 -54.907  -4.938  1.00  0.00           N   
ATOM   1036  CA  ARG A 182      58.434 -54.631  -3.492  1.00  0.00           C   
ATOM   1037  CB  ARG A 182      59.638 -53.762  -3.080  1.00  0.00           C   
ATOM   1038  CG  ARG A 182      61.042 -54.339  -3.354  1.00  0.00           C   
ATOM   1039  CD  ARG A 182      61.291 -55.739  -2.774  1.00  0.00           C   
ATOM   1040  NE  ARG A 182      62.707 -55.924  -2.389  1.00  0.00           N   
ATOM   1041  CZ  ARG A 182      63.695 -56.451  -3.096  1.00  0.00           C   
ATOM   1042  NH1 ARG A 182      63.580 -56.894  -4.314  1.00  0.00           N 1+
ATOM   1043  NH2 ARG A 182      64.876 -56.542  -2.562  1.00  0.00           N   
ATOM   1044  C   ARG A 182      57.099 -54.002  -3.039  1.00  0.00           C   
ATOM   1045  O   ARG A 182      56.945 -53.795  -1.838  1.00  0.00           O   
ATOM   1046  N   GLY A 183      56.162 -53.694  -3.941  1.00  0.00           N   
ATOM   1047  CA  GLY A 183      54.917 -52.960  -3.645  1.00  0.00           C   
ATOM   1048  C   GLY A 183      55.104 -51.458  -3.351  1.00  0.00           C   
ATOM   1049  O   GLY A 183      54.184 -50.832  -2.818  1.00  0.00           O   
ATOM   1050  N   ILE A 184      56.268 -50.888  -3.666  1.00  0.00           N   
ATOM   1051  CA  ILE A 184      56.650 -49.495  -3.392  1.00  0.00           C   
ATOM   1052  CB  ILE A 184      58.194 -49.389  -3.301  1.00  0.00           C   
ATOM   1053  CG2 ILE A 184      58.690 -47.936  -3.208  1.00  0.00           C   
ATOM   1054  CG1 ILE A 184      58.699 -50.207  -2.086  1.00  0.00           C   
ATOM   1055  CD1 ILE A 184      60.226 -50.290  -1.951  1.00  0.00           C   
ATOM   1056  C   ILE A 184      56.024 -48.550  -4.433  1.00  0.00           C   
ATOM   1057  O   ILE A 184      55.901 -48.916  -5.602  1.00  0.00           O   
ATOM   1058  N   LYS A 185      55.622 -47.347  -4.008  1.00  0.00           N   
ATOM   1059  CA  LYS A 185      54.982 -46.325  -4.848  1.00  0.00           C   
ATOM   1060  CB  LYS A 185      53.957 -45.529  -4.021  1.00  0.00           C   
ATOM   1061  CG  LYS A 185      52.787 -46.381  -3.490  1.00  0.00           C   
ATOM   1062  CD  LYS A 185      53.014 -47.088  -2.141  1.00  0.00           C   
ATOM   1063  CE  LYS A 185      51.862 -48.035  -1.778  1.00  0.00           C   
ATOM   1064  NZ  LYS A 185      51.856 -49.264  -2.608  1.00  0.00           N 1+
ATOM   1065  C   LYS A 185      56.034 -45.420  -5.502  1.00  0.00           C   
ATOM   1066  O   LYS A 185      57.064 -45.170  -4.875  1.00  0.00           O   
ATOM   1067  N   LEU A 186      55.792 -44.925  -6.715  1.00  0.00           N   
ATOM   1068  CA  LEU A 186      56.800 -44.198  -7.502  1.00  0.00           C   
ATOM   1069  CB  LEU A 186      57.346 -45.147  -8.588  1.00  0.00           C   
ATOM   1070  CG  LEU A 186      58.469 -44.566  -9.472  1.00  0.00           C   
ATOM   1071  CD1 LEU A 186      59.713 -44.168  -8.674  1.00  0.00           C   
ATOM   1072  CD2 LEU A 186      58.902 -45.613 -10.501  1.00  0.00           C   
ATOM   1073  C   LEU A 186      56.244 -42.898  -8.096  1.00  0.00           C   
ATOM   1074  O   LEU A 186      55.192 -42.941  -8.731  1.00  0.00           O   
ATOM   1075  N   VAL A 187      56.974 -41.791  -7.943  1.00  0.00           N   
ATOM   1076  CA  VAL A 187      56.671 -40.478  -8.541  1.00  0.00           C   
ATOM   1077  CB  VAL A 187      56.275 -39.445  -7.462  1.00  0.00           C   
ATOM   1078  CG1 VAL A 187      55.832 -38.109  -8.075  1.00  0.00           C   
ATOM   1079  CG2 VAL A 187      55.122 -39.949  -6.585  1.00  0.00           C   
ATOM   1080  C   VAL A 187      57.870 -39.988  -9.361  1.00  0.00           C   
ATOM   1081  O   VAL A 187      59.005 -40.114  -8.899  1.00  0.00           O   
ATOM   1082  N   VAL A 188      57.631 -39.416 -10.540  1.00  0.00           N   
ATOM   1083  CA  VAL A 188      58.658 -38.820 -11.412  1.00  0.00           C   
ATOM   1084  CB  VAL A 188      58.887 -39.668 -12.681  1.00  0.00           C   
ATOM   1085  CG1 VAL A 188      60.046 -39.108 -13.516  1.00  0.00           C   
ATOM   1086  CG2 VAL A 188      59.212 -41.135 -12.356  1.00  0.00           C   
ATOM   1087  C   VAL A 188      58.225 -37.404 -11.786  1.00  0.00           C   
ATOM   1088  O   VAL A 188      57.076 -37.239 -12.198  1.00  0.00           O   
ATOM   1089  N   ALA A 189      59.102 -36.407 -11.645  1.00  0.00           N   
ATOM   1090  CA  ALA A 189      58.770 -35.008 -11.925  1.00  0.00           C   
ATOM   1091  CB  ALA A 189      58.219 -34.379 -10.639  1.00  0.00           C   
ATOM   1092  C   ALA A 189      59.960 -34.213 -12.499  1.00  0.00           C   
ATOM   1093  O   ALA A 189      61.101 -34.491 -12.125  1.00  0.00           O   
ATOM   1094  N   ASP A 190      59.694 -33.237 -13.372  1.00  0.00           N   
ATOM   1095  CA  ASP A 190      60.718 -32.489 -14.121  1.00  0.00           C   
ATOM   1096  CB  ASP A 190      60.966 -33.224 -15.448  1.00  0.00           C   
ATOM   1097  CG  ASP A 190      62.063 -32.579 -16.288  1.00  0.00           C   
ATOM   1098  OD1 ASP A 190      63.101 -32.194 -15.707  1.00  0.00           O   
ATOM   1099  OD2 ASP A 190      61.880 -32.457 -17.517  1.00  0.00           O 1-
ATOM   1100  C   ASP A 190      60.335 -31.018 -14.400  1.00  0.00           C   
ATOM   1101  O   ASP A 190      59.145 -30.728 -14.552  1.00  0.00           O   
ATOM   1102  N   THR A 191      61.330 -30.133 -14.533  1.00  0.00           N   
ATOM   1103  CA  THR A 191      61.200 -28.717 -14.934  1.00  0.00           C   
ATOM   1104  CB  THR A 191      61.198 -27.757 -13.726  1.00  0.00           C   
ATOM   1105  CG2 THR A 191      59.908 -27.853 -12.913  1.00  0.00           C   
ATOM   1106  OG1 THR A 191      62.277 -27.979 -12.842  1.00  0.00           O   
ATOM   1107  C   THR A 191      62.332 -28.304 -15.885  1.00  0.00           C   
ATOM   1108  O   THR A 191      63.494 -28.560 -15.571  1.00  0.00           O   
ATOM   1109  N   ARG A 192      62.016 -27.653 -17.015  1.00  0.00           N   
ATOM   1110  CA  ARG A 192      62.987 -27.104 -17.989  1.00  0.00           C   
ATOM   1111  CB  ARG A 192      63.242 -28.095 -19.153  1.00  0.00           C   
ATOM   1112  CG  ARG A 192      63.664 -29.520 -18.757  1.00  0.00           C   
ATOM   1113  CD  ARG A 192      65.032 -29.622 -18.069  1.00  0.00           C   
ATOM   1114  NE  ARG A 192      65.055 -30.815 -17.209  1.00  0.00           N   
ATOM   1115  CZ  ARG A 192      66.066 -31.418 -16.623  1.00  0.00           C   
ATOM   1116  NH1 ARG A 192      67.315 -31.102 -16.815  1.00  0.00           N 1+
ATOM   1117  NH2 ARG A 192      65.792 -32.381 -15.806  1.00  0.00           N   
ATOM   1118  C   ARG A 192      62.472 -25.772 -18.544  1.00  0.00           C   
ATOM   1119  O   ARG A 192      61.493 -25.781 -19.291  1.00  0.00           O   
ATOM   1120  N   GLY A 193      63.101 -24.651 -18.197  1.00  0.00           N   
ATOM   1121  CA  GLY A 193      62.736 -23.310 -18.670  1.00  0.00           C   
ATOM   1122  C   GLY A 193      61.292 -22.891 -18.357  1.00  0.00           C   
ATOM   1123  O   GLY A 193      61.052 -22.333 -17.290  1.00  0.00           O   
ATOM   1124  N   LEU A 194      60.365 -23.146 -19.287  1.00  0.00           N   
ATOM   1125  CA  LEU A 194      58.926 -22.841 -19.196  1.00  0.00           C   
ATOM   1126  CB  LEU A 194      58.577 -21.749 -20.229  1.00  0.00           C   
ATOM   1127  CG  LEU A 194      59.233 -20.380 -19.966  1.00  0.00           C   
ATOM   1128  CD1 LEU A 194      58.875 -19.418 -21.096  1.00  0.00           C   
ATOM   1129  CD2 LEU A 194      58.763 -19.767 -18.646  1.00  0.00           C   
ATOM   1130  C   LEU A 194      58.034 -24.097 -19.344  1.00  0.00           C   
ATOM   1131  O   LEU A 194      56.823 -23.957 -19.531  1.00  0.00           O   
ATOM   1132  N   PHE A 195      58.618 -25.294 -19.259  1.00  0.00           N   
ATOM   1133  CA  PHE A 195      57.946 -26.586 -19.401  1.00  0.00           C   
ATOM   1134  CB  PHE A 195      58.363 -27.235 -20.729  1.00  0.00           C   
ATOM   1135  CG  PHE A 195      58.115 -26.378 -21.954  1.00  0.00           C   
ATOM   1136  CD1 PHE A 195      56.804 -26.204 -22.436  1.00  0.00           C   
ATOM   1137  CE1 PHE A 195      56.573 -25.419 -23.579  1.00  0.00           C   
ATOM   1138  CZ  PHE A 195      57.656 -24.815 -24.244  1.00  0.00           C   
ATOM   1139  CE2 PHE A 195      58.965 -24.972 -23.755  1.00  0.00           C   
ATOM   1140  CD2 PHE A 195      59.193 -25.748 -22.606  1.00  0.00           C   
ATOM   1141  C   PHE A 195      58.258 -27.521 -18.222  1.00  0.00           C   
ATOM   1142  O   PHE A 195      59.203 -27.274 -17.470  1.00  0.00           O   
ATOM   1143  N   GLY A 196      57.497 -28.604 -18.078  1.00  0.00           N   
ATOM   1144  CA  GLY A 196      57.732 -29.627 -17.056  1.00  0.00           C   
ATOM   1145  C   GLY A 196      56.946 -30.915 -17.302  1.00  0.00           C   
ATOM   1146  O   GLY A 196      56.126 -30.948 -18.223  1.00  0.00           O   
ATOM   1147  N   GLN A 197      57.200 -31.947 -16.498  1.00  0.00           N   
ATOM   1148  CA  GLN A 197      56.625 -33.293 -16.649  1.00  0.00           C   
ATOM   1149  CB  GLN A 197      57.638 -34.254 -17.313  1.00  0.00           C   
ATOM   1150  CG  GLN A 197      58.395 -33.690 -18.531  1.00  0.00           C   
ATOM   1151  CD  GLN A 197      59.375 -34.704 -19.109  1.00  0.00           C   
ATOM   1152  OE1 GLN A 197      58.972 -35.645 -19.773  1.00  0.00           O   
ATOM   1153  NE2 GLN A 197      60.663 -34.585 -18.878  1.00  0.00           N   
ATOM   1154  C   GLN A 197      56.199 -33.864 -15.285  1.00  0.00           C   
ATOM   1155  O   GLN A 197      56.864 -33.561 -14.292  1.00  0.00           O   
ATOM   1156  N   LEU A 198      55.153 -34.698 -15.235  1.00  0.00           N   
ATOM   1157  CA  LEU A 198      54.723 -35.410 -14.024  1.00  0.00           C   
ATOM   1158  CB  LEU A 198      53.710 -34.525 -13.269  1.00  0.00           C   
ATOM   1159  CG  LEU A 198      53.167 -35.108 -11.949  1.00  0.00           C   
ATOM   1160  CD1 LEU A 198      54.261 -35.340 -10.906  1.00  0.00           C   
ATOM   1161  CD2 LEU A 198      52.157 -34.135 -11.341  1.00  0.00           C   
ATOM   1162  C   LEU A 198      54.143 -36.805 -14.336  1.00  0.00           C   
ATOM   1163  O   LEU A 198      53.304 -36.925 -15.234  1.00  0.00           O   
ATOM   1164  N   PHE A 199      54.535 -37.815 -13.553  1.00  0.00           N   
ATOM   1165  CA  PHE A 199      53.968 -39.170 -13.544  1.00  0.00           C   
ATOM   1166  CB  PHE A 199      54.767 -40.061 -14.508  1.00  0.00           C   
ATOM   1167  CG  PHE A 199      54.158 -41.428 -14.766  1.00  0.00           C   
ATOM   1168  CD1 PHE A 199      53.259 -41.605 -15.835  1.00  0.00           C   
ATOM   1169  CE1 PHE A 199      52.704 -42.871 -16.092  1.00  0.00           C   
ATOM   1170  CZ  PHE A 199      53.034 -43.961 -15.268  1.00  0.00           C   
ATOM   1171  CE2 PHE A 199      53.916 -43.787 -14.188  1.00  0.00           C   
ATOM   1172  CD2 PHE A 199      54.488 -42.525 -13.945  1.00  0.00           C   
ATOM   1173  C   PHE A 199      53.958 -39.764 -12.119  1.00  0.00           C   
ATOM   1174  O   PHE A 199      54.839 -39.438 -11.323  1.00  0.00           O   
ATOM   1175  N   CYS A 200      52.998 -40.635 -11.798  1.00  0.00           N   
ATOM   1176  CA  CYS A 200      52.883 -41.312 -10.501  1.00  0.00           C   
ATOM   1177  CB  CYS A 200      52.110 -40.395  -9.535  1.00  0.00           C   
ATOM   1178  SG  CYS A 200      51.687 -41.239  -7.982  1.00  0.00           S   
ATOM   1179  C   CYS A 200      52.197 -42.682 -10.638  1.00  0.00           C   
ATOM   1180  O   CYS A 200      51.245 -42.804 -11.421  1.00  0.00           O   
ATOM   1181  N   ASP A 201      52.610 -43.683  -9.854  1.00  0.00           N   
ATOM   1182  CA  ASP A 201      51.807 -44.887  -9.647  1.00  0.00           C   
ATOM   1183  CB  ASP A 201      52.065 -45.904 -10.769  1.00  0.00           C   
ATOM   1184  CG  ASP A 201      50.963 -46.955 -10.741  1.00  0.00           C   
ATOM   1185  OD1 ASP A 201      49.786 -46.530 -10.661  1.00  0.00           O   
ATOM   1186  OD2 ASP A 201      51.289 -48.155 -10.683  1.00  0.00           O 1-
ATOM   1187  C   ASP A 201      51.920 -45.553  -8.259  1.00  0.00           C   
ATOM   1188  O   ASP A 201      52.920 -45.388  -7.557  1.00  0.00           O   
ATOM   1189  N   PHE A 202      50.882 -46.315  -7.891  1.00  0.00           N   
ATOM   1190  CA  PHE A 202      50.724 -46.974  -6.594  1.00  0.00           C   
ATOM   1191  CB  PHE A 202      49.224 -47.020  -6.249  1.00  0.00           C   
ATOM   1192  CG  PHE A 202      48.920 -47.214  -4.774  1.00  0.00           C   
ATOM   1193  CD1 PHE A 202      48.575 -48.485  -4.280  1.00  0.00           C   
ATOM   1194  CE1 PHE A 202      48.329 -48.665  -2.908  1.00  0.00           C   
ATOM   1195  CZ  PHE A 202      48.389 -47.570  -2.029  1.00  0.00           C   
ATOM   1196  CE2 PHE A 202      48.715 -46.294  -2.522  1.00  0.00           C   
ATOM   1197  CD2 PHE A 202      48.986 -46.118  -3.891  1.00  0.00           C   
ATOM   1198  C   PHE A 202      51.404 -48.359  -6.497  1.00  0.00           C   
ATOM   1199  O   PHE A 202      51.460 -48.896  -5.390  1.00  0.00           O   
ATOM   1200  N   GLY A 203      51.927 -48.936  -7.586  1.00  0.00           N   
ATOM   1201  CA  GLY A 203      52.853 -50.085  -7.543  1.00  0.00           C   
ATOM   1202  C   GLY A 203      52.270 -51.445  -7.119  1.00  0.00           C   
ATOM   1203  O   GLY A 203      52.952 -52.445  -7.312  1.00  0.00           O   
ATOM   1204  N   GLU A 204      51.046 -51.510  -6.594  1.00  0.00           N   
ATOM   1205  CA  GLU A 204      50.342 -52.742  -6.212  1.00  0.00           C   
ATOM   1206  CB  GLU A 204      50.427 -52.964  -4.684  1.00  0.00           C   
ATOM   1207  CG  GLU A 204      49.593 -51.966  -3.866  1.00  0.00           C   
ATOM   1208  CD  GLU A 204      49.732 -52.173  -2.353  1.00  0.00           C   
ATOM   1209  OE1 GLU A 204      49.311 -53.223  -1.822  1.00  0.00           O   
ATOM   1210  OE2 GLU A 204      50.237 -51.244  -1.679  1.00  0.00           O 1-
ATOM   1211  C   GLU A 204      48.886 -52.744  -6.721  1.00  0.00           C   
ATOM   1212  O   GLU A 204      48.430 -51.746  -7.282  1.00  0.00           O   
ATOM   1213  N   GLU A 205      48.158 -53.845  -6.528  1.00  0.00           N   
ATOM   1214  CA  GLU A 205      46.714 -53.899  -6.770  1.00  0.00           C   
ATOM   1215  CB  GLU A 205      46.322 -55.334  -7.148  1.00  0.00           C   
ATOM   1216  CG  GLU A 205      44.833 -55.464  -7.491  1.00  0.00           C   
ATOM   1217  CD  GLU A 205      44.454 -56.871  -7.963  1.00  0.00           C   
ATOM   1218  OE1 GLU A 205      45.252 -57.827  -7.824  1.00  0.00           O   
ATOM   1219  OE2 GLU A 205      43.336 -57.021  -8.504  1.00  0.00           O 1-
ATOM   1220  C   GLU A 205      45.943 -53.382  -5.545  1.00  0.00           C   
ATOM   1221  O   GLU A 205      46.139 -53.915  -4.454  1.00  0.00           O   
ATOM   1222  N   MET A 206      45.088 -52.369  -5.710  1.00  0.00           N   
ATOM   1223  CA  MET A 206      44.408 -51.688  -4.596  1.00  0.00           C   
ATOM   1224  CB  MET A 206      45.355 -50.590  -4.058  1.00  0.00           C   
ATOM   1225  CG  MET A 206      44.951 -49.978  -2.708  1.00  0.00           C   
ATOM   1226  SD  MET A 206      44.597 -51.185  -1.394  1.00  0.00           S   
ATOM   1227  CE  MET A 206      46.211 -52.005  -1.227  1.00  0.00           C   
ATOM   1228  C   MET A 206      43.043 -51.113  -5.013  1.00  0.00           C   
ATOM   1229  O   MET A 206      42.763 -51.044  -6.211  1.00  0.00           O   
ATOM   1230  N   ILE A 207      42.212 -50.675  -4.061  1.00  0.00           N   
ATOM   1231  CA  ILE A 207      41.014 -49.858  -4.323  1.00  0.00           C   
ATOM   1232  CB  ILE A 207      39.707 -50.562  -3.888  1.00  0.00           C   
ATOM   1233  CG2 ILE A 207      39.506 -51.840  -4.722  1.00  0.00           C   
ATOM   1234  CG1 ILE A 207      39.648 -50.855  -2.370  1.00  0.00           C   
ATOM   1235  CD1 ILE A 207      38.309 -51.436  -1.900  1.00  0.00           C   
ATOM   1236  C   ILE A 207      41.169 -48.451  -3.726  1.00  0.00           C   
ATOM   1237  O   ILE A 207      41.652 -48.332  -2.604  1.00  0.00           O   
ATOM   1238  N   LEU A 208      40.797 -47.406  -4.471  1.00  0.00           N   
ATOM   1239  CA  LEU A 208      40.960 -45.992  -4.098  1.00  0.00           C   
ATOM   1240  CB  LEU A 208      42.292 -45.453  -4.671  1.00  0.00           C   
ATOM   1241  CG  LEU A 208      43.589 -46.078  -4.119  1.00  0.00           C   
ATOM   1242  CD1 LEU A 208      44.792 -45.588  -4.928  1.00  0.00           C   
ATOM   1243  CD2 LEU A 208      43.837 -45.699  -2.658  1.00  0.00           C   
ATOM   1244  C   LEU A 208      39.791 -45.152  -4.642  1.00  0.00           C   
ATOM   1245  O   LEU A 208      39.242 -45.506  -5.688  1.00  0.00           O   
ATOM   1246  N   THR A 209      39.428 -44.042  -3.994  1.00  0.00           N   
ATOM   1247  CA  THR A 209      38.370 -43.151  -4.508  1.00  0.00           C   
ATOM   1248  CB  THR A 209      37.688 -42.379  -3.367  1.00  0.00           C   
ATOM   1249  CG2 THR A 209      36.746 -41.272  -3.832  1.00  0.00           C   
ATOM   1250  OG1 THR A 209      36.902 -43.282  -2.624  1.00  0.00           O   
ATOM   1251  C   THR A 209      38.863 -42.264  -5.661  1.00  0.00           C   
ATOM   1252  O   THR A 209      40.001 -41.786  -5.644  1.00  0.00           O   
ATOM   1253  N   ASP A 210      38.001 -42.071  -6.658  1.00  0.00           N   
ATOM   1254  CA  ASP A 210      38.227 -41.316  -7.897  1.00  0.00           C   
ATOM   1255  CB  ASP A 210      37.321 -41.968  -8.963  1.00  0.00           C   
ATOM   1256  CG  ASP A 210      37.504 -41.501 -10.411  1.00  0.00           C   
ATOM   1257  OD1 ASP A 210      38.186 -40.481 -10.654  1.00  0.00           O   
ATOM   1258  OD2 ASP A 210      36.927 -42.184 -11.287  1.00  0.00           O 1-
ATOM   1259  C   ASP A 210      37.942 -39.807  -7.720  1.00  0.00           C   
ATOM   1260  O   ASP A 210      37.052 -39.456  -6.946  1.00  0.00           O   
ATOM   1261  N   SER A 211      38.652 -38.937  -8.450  1.00  0.00           N   
ATOM   1262  CA  SER A 211      38.328 -37.511  -8.661  1.00  0.00           C   
ATOM   1263  CB  SER A 211      37.167 -37.392  -9.664  1.00  0.00           C   
ATOM   1264  OG  SER A 211      37.499 -37.938 -10.936  1.00  0.00           O   
ATOM   1265  C   SER A 211      38.090 -36.665  -7.391  1.00  0.00           C   
ATOM   1266  O   SER A 211      37.387 -35.658  -7.467  1.00  0.00           O   
ATOM   1267  N   ASN A 212      38.630 -37.060  -6.233  1.00  0.00           N   
ATOM   1268  CA  ASN A 212      38.375 -36.437  -4.928  1.00  0.00           C   
ATOM   1269  CB  ASN A 212      37.355 -37.284  -4.146  1.00  0.00           C   
ATOM   1270  CG  ASN A 212      35.922 -37.003  -4.550  1.00  0.00           C   
ATOM   1271  OD1 ASN A 212      35.260 -36.216  -3.895  1.00  0.00           O   
ATOM   1272  ND2 ASN A 212      35.412 -37.615  -5.589  1.00  0.00           N   
ATOM   1273  C   ASN A 212      39.668 -36.233  -4.117  1.00  0.00           C   
ATOM   1274  O   ASN A 212      40.678 -36.877  -4.400  1.00  0.00           O   
ATOM   1275  N   GLY A 213      39.616 -35.348  -3.115  1.00  0.00           N   
ATOM   1276  CA  GLY A 213      40.739 -35.052  -2.215  1.00  0.00           C   
ATOM   1277  C   GLY A 213      40.351 -34.760  -0.758  1.00  0.00           C   
ATOM   1278  O   GLY A 213      41.253 -34.533   0.041  1.00  0.00           O   
ATOM   1279  N   GLU A 214      39.059 -34.761  -0.408  1.00  0.00           N   
ATOM   1280  CA  GLU A 214      38.541 -34.295   0.891  1.00  0.00           C   
ATOM   1281  CB  GLU A 214      37.900 -32.898   0.702  1.00  0.00           C   
ATOM   1282  CG  GLU A 214      38.936 -31.771   0.479  1.00  0.00           C   
ATOM   1283  CD  GLU A 214      38.585 -30.787  -0.652  1.00  0.00           C   
ATOM   1284  OE1 GLU A 214      39.531 -30.291  -1.308  1.00  0.00           O   
ATOM   1285  OE2 GLU A 214      37.389 -30.489  -0.878  1.00  0.00           O 1-
ATOM   1286  C   GLU A 214      37.616 -35.346   1.551  1.00  0.00           C   
ATOM   1287  O   GLU A 214      38.125 -36.381   1.992  1.00  0.00           O   
ATOM   1288  N   GLN A 215      36.298 -35.116   1.629  1.00  0.00           N   
ATOM   1289  CA  GLN A 215      35.298 -36.048   2.181  1.00  0.00           C   
ATOM   1290  CB  GLN A 215      35.274 -35.941   3.720  1.00  0.00           C   
ATOM   1291  CG  GLN A 215      34.827 -34.578   4.281  1.00  0.00           C   
ATOM   1292  CD  GLN A 215      35.065 -34.492   5.788  1.00  0.00           C   
ATOM   1293  OE1 GLN A 215      34.725 -35.403   6.529  1.00  0.00           O   
ATOM   1294  NE2 GLN A 215      35.681 -33.437   6.281  1.00  0.00           N   
ATOM   1295  C   GLN A 215      33.894 -35.834   1.555  1.00  0.00           C   
ATOM   1296  O   GLN A 215      33.697 -34.763   0.976  1.00  0.00           O   
ATOM   1297  N   PRO A 216      32.952 -36.801   1.628  1.00  0.00           N   
ATOM   1298  CD  PRO A 216      33.128 -38.149   2.158  1.00  0.00           C   
ATOM   1299  CG  PRO A 216      32.235 -39.040   1.300  1.00  0.00           C   
ATOM   1300  CB  PRO A 216      31.044 -38.126   1.038  1.00  0.00           C   
ATOM   1301  CA  PRO A 216      31.651 -36.722   0.946  1.00  0.00           C   
ATOM   1302  C   PRO A 216      30.661 -35.679   1.500  1.00  0.00           C   
ATOM   1303  O   PRO A 216      30.841 -35.179   2.613  1.00  0.00           O   
ATOM   1304  N   LEU A 217      29.594 -35.409   0.738  1.00  0.00           N   
ATOM   1305  CA  LEU A 217      28.489 -34.520   1.116  1.00  0.00           C   
ATOM   1306  CB  LEU A 217      27.863 -33.903  -0.154  1.00  0.00           C   
ATOM   1307  CG  LEU A 217      28.827 -33.130  -1.077  1.00  0.00           C   
ATOM   1308  CD1 LEU A 217      28.073 -32.631  -2.310  1.00  0.00           C   
ATOM   1309  CD2 LEU A 217      29.454 -31.924  -0.374  1.00  0.00           C   
ATOM   1310  C   LEU A 217      27.411 -35.243   1.948  1.00  0.00           C   
ATOM   1311  O   LEU A 217      27.204 -36.445   1.771  1.00  0.00           O   
ATOM   1312  N   SER A 218      26.691 -34.510   2.803  1.00  0.00           N   
ATOM   1313  CA  SER A 218      25.589 -35.031   3.625  1.00  0.00           C   
ATOM   1314  CB  SER A 218      26.142 -35.506   4.974  1.00  0.00           C   
ATOM   1315  OG  SER A 218      25.134 -36.137   5.741  1.00  0.00           O   
ATOM   1316  C   SER A 218      24.496 -33.976   3.840  1.00  0.00           C   
ATOM   1317  O   SER A 218      24.829 -32.798   3.978  1.00  0.00           O   
ATOM   1318  N   ALA A 219      23.228 -34.384   3.904  1.00  0.00           N   
ATOM   1319  CA  ALA A 219      22.062 -33.508   4.056  1.00  0.00           C   
ATOM   1320  CB  ALA A 219      21.451 -33.295   2.661  1.00  0.00           C   
ATOM   1321  C   ALA A 219      21.020 -34.060   5.054  1.00  0.00           C   
ATOM   1322  O   ALA A 219      21.137 -35.208   5.493  1.00  0.00           O   
ATOM   1323  N   MET A 220      20.011 -33.255   5.393  1.00  0.00           N   
ATOM   1324  CA  MET A 220      18.748 -33.703   5.997  1.00  0.00           C   
ATOM   1325  CB  MET A 220      18.258 -32.678   7.031  1.00  0.00           C   
ATOM   1326  CG  MET A 220      18.979 -32.823   8.369  1.00  0.00           C   
ATOM   1327  SD  MET A 220      18.522 -31.549   9.572  1.00  0.00           S   
ATOM   1328  CE  MET A 220      19.183 -32.352  11.054  1.00  0.00           C   
ATOM   1329  C   MET A 220      17.688 -33.917   4.909  1.00  0.00           C   
ATOM   1330  O   MET A 220      17.739 -33.217   3.896  1.00  0.00           O   
ATOM   1331  N   VAL A 221      16.736 -34.832   5.114  1.00  0.00           N   
ATOM   1332  CA  VAL A 221      15.615 -35.060   4.180  1.00  0.00           C   
ATOM   1333  CB  VAL A 221      15.400 -36.549   3.836  1.00  0.00           C   
ATOM   1334  CG1 VAL A 221      16.575 -37.090   3.012  1.00  0.00           C   
ATOM   1335  CG2 VAL A 221      15.213 -37.439   5.064  1.00  0.00           C   
ATOM   1336  C   VAL A 221      14.316 -34.391   4.635  1.00  0.00           C   
ATOM   1337  O   VAL A 221      14.154 -34.094   5.816  1.00  0.00           O   
ATOM   1338  N   SER A 222      13.416 -34.138   3.687  1.00  0.00           N   
ATOM   1339  CA  SER A 222      12.080 -33.565   3.896  1.00  0.00           C   
ATOM   1340  CB  SER A 222      12.073 -32.108   3.430  1.00  0.00           C   
ATOM   1341  OG  SER A 222      12.331 -32.022   2.038  1.00  0.00           O   
ATOM   1342  C   SER A 222      10.963 -34.351   3.193  1.00  0.00           C   
ATOM   1343  O   SER A 222       9.802 -34.143   3.532  1.00  0.00           O   
ATOM   1344  N   MET A 223      11.288 -35.261   2.267  1.00  0.00           N   
ATOM   1345  CA  MET A 223      10.368 -36.260   1.711  1.00  0.00           C   
ATOM   1346  CB  MET A 223       9.585 -35.662   0.527  1.00  0.00           C   
ATOM   1347  CG  MET A 223       8.531 -36.610  -0.056  1.00  0.00           C   
ATOM   1348  SD  MET A 223       7.247 -37.103   1.126  1.00  0.00           S   
ATOM   1349  CE  MET A 223       6.346 -38.295   0.103  1.00  0.00           C   
ATOM   1350  C   MET A 223      11.158 -37.505   1.285  1.00  0.00           C   
ATOM   1351  O   MET A 223      12.252 -37.346   0.743  1.00  0.00           O   
ATOM   1352  N   VAL A 224      10.616 -38.703   1.512  1.00  0.00           N   
ATOM   1353  CA  VAL A 224      11.242 -40.005   1.201  1.00  0.00           C   
ATOM   1354  CB  VAL A 224      11.851 -40.654   2.471  1.00  0.00           C   
ATOM   1355  CG1 VAL A 224      12.686 -41.905   2.158  1.00  0.00           C   
ATOM   1356  CG2 VAL A 224      12.785 -39.694   3.225  1.00  0.00           C   
ATOM   1357  C   VAL A 224      10.215 -40.923   0.518  1.00  0.00           C   
ATOM   1358  O   VAL A 224       9.014 -40.654   0.609  1.00  0.00           O   
ATOM   1359  N   THR A 225      10.661 -41.967  -0.184  1.00  0.00           N   
ATOM   1360  CA  THR A 225       9.806 -42.810  -1.031  1.00  0.00           C   
ATOM   1361  CB  THR A 225      10.644 -43.777  -1.883  1.00  0.00           C   
ATOM   1362  CG2 THR A 225      11.712 -43.068  -2.710  1.00  0.00           C   
ATOM   1363  OG1 THR A 225      11.324 -44.729  -1.108  1.00  0.00           O   
ATOM   1364  C   THR A 225       8.730 -43.553  -0.222  1.00  0.00           C   
ATOM   1365  O   THR A 225       9.065 -44.310   0.696  1.00  0.00           O   
ATOM   1366  N   LYS A 226       7.446 -43.306  -0.524  1.00  0.00           N   
ATOM   1367  CA  LYS A 226       6.280 -43.830   0.225  1.00  0.00           C   
ATOM   1368  CB  LYS A 226       6.170 -43.092   1.577  1.00  0.00           C   
ATOM   1369  CG  LYS A 226       5.128 -43.736   2.508  1.00  0.00           C   
ATOM   1370  CD  LYS A 226       5.254 -43.214   3.948  1.00  0.00           C   
ATOM   1371  CE  LYS A 226       4.501 -44.142   4.908  1.00  0.00           C   
ATOM   1372  NZ  LYS A 226       4.599 -43.686   6.316  1.00  0.00           N 1+
ATOM   1373  C   LYS A 226       4.965 -43.722  -0.556  1.00  0.00           C   
ATOM   1374  O   LYS A 226       4.218 -44.692  -0.585  1.00  0.00           O   
ATOM   1375  N   ASP A 227       4.709 -42.581  -1.200  1.00  0.00           N   
ATOM   1376  CA  ASP A 227       3.594 -42.391  -2.149  1.00  0.00           C   
ATOM   1377  CB  ASP A 227       2.947 -41.022  -1.896  1.00  0.00           C   
ATOM   1378  CG  ASP A 227       1.723 -40.784  -2.783  1.00  0.00           C   
ATOM   1379  OD1 ASP A 227       1.876 -40.276  -3.919  1.00  0.00           O   
ATOM   1380  OD2 ASP A 227       0.587 -41.044  -2.326  1.00  0.00           O 1-
ATOM   1381  C   ASP A 227       4.085 -42.523  -3.601  1.00  0.00           C   
ATOM   1382  O   ASP A 227       3.484 -43.249  -4.393  1.00  0.00           O   
ATOM   1383  N   ASN A 228       5.213 -41.884  -3.922  1.00  0.00           N   
ATOM   1384  CA  ASN A 228       6.054 -42.235  -5.062  1.00  0.00           C   
ATOM   1385  CB  ASN A 228       6.598 -40.946  -5.698  1.00  0.00           C   
ATOM   1386  CG  ASN A 228       7.516 -41.252  -6.864  1.00  0.00           C   
ATOM   1387  OD1 ASN A 228       8.698 -41.482  -6.659  1.00  0.00           O   
ATOM   1388  ND2 ASN A 228       7.012 -41.340  -8.072  1.00  0.00           N   
ATOM   1389  C   ASN A 228       7.180 -43.183  -4.584  1.00  0.00           C   
ATOM   1390  O   ASN A 228       7.713 -42.922  -3.500  1.00  0.00           O   
ATOM   1391  N   PRO A 229       7.553 -44.233  -5.340  1.00  0.00           N   
ATOM   1392  CD  PRO A 229       6.870 -44.707  -6.541  1.00  0.00           C   
ATOM   1393  CG  PRO A 229       7.518 -46.041  -6.908  1.00  0.00           C   
ATOM   1394  CB  PRO A 229       8.046 -46.529  -5.563  1.00  0.00           C   
ATOM   1395  CA  PRO A 229       8.516 -45.238  -4.891  1.00  0.00           C   
ATOM   1396  C   PRO A 229       9.991 -44.926  -5.215  1.00  0.00           C   
ATOM   1397  O   PRO A 229      10.813 -45.798  -4.938  1.00  0.00           O   
ATOM   1398  N   GLY A 230      10.339 -43.769  -5.802  1.00  0.00           N   
ATOM   1399  CA  GLY A 230      11.704 -43.503  -6.290  1.00  0.00           C   
ATOM   1400  C   GLY A 230      12.308 -42.117  -6.013  1.00  0.00           C   
ATOM   1401  O   GLY A 230      13.532 -42.031  -6.073  1.00  0.00           O   
ATOM   1402  N   VAL A 231      11.527 -41.069  -5.714  1.00  0.00           N   
ATOM   1403  CA  VAL A 231      12.015 -39.678  -5.532  1.00  0.00           C   
ATOM   1404  CB  VAL A 231      11.095 -38.678  -6.267  1.00  0.00           C   
ATOM   1405  CG1 VAL A 231      11.554 -37.217  -6.133  1.00  0.00           C   
ATOM   1406  CG2 VAL A 231      11.033 -38.981  -7.773  1.00  0.00           C   
ATOM   1407  C   VAL A 231      12.202 -39.290  -4.052  1.00  0.00           C   
ATOM   1408  O   VAL A 231      11.386 -39.679  -3.218  1.00  0.00           O   
ATOM   1409  N   VAL A 232      13.241 -38.501  -3.745  1.00  0.00           N   
ATOM   1410  CA  VAL A 232      13.624 -38.024  -2.400  1.00  0.00           C   
ATOM   1411  CB  VAL A 232      14.832 -38.832  -1.872  1.00  0.00           C   
ATOM   1412  CG1 VAL A 232      15.238 -38.454  -0.439  1.00  0.00           C   
ATOM   1413  CG2 VAL A 232      14.556 -40.345  -1.860  1.00  0.00           C   
ATOM   1414  C   VAL A 232      13.940 -36.513  -2.423  1.00  0.00           C   
ATOM   1415  O   VAL A 232      14.491 -36.029  -3.417  1.00  0.00           O   
ATOM   1416  N   THR A 233      13.628 -35.790  -1.339  1.00  0.00           N   
ATOM   1417  CA  THR A 233      13.793 -34.324  -1.210  1.00  0.00           C   
ATOM   1418  CB  THR A 233      12.427 -33.609  -1.189  1.00  0.00           C   
ATOM   1419  CG2 THR A 233      12.518 -32.090  -1.344  1.00  0.00           C   
ATOM   1420  OG1 THR A 233      11.615 -34.046  -2.256  1.00  0.00           O   
ATOM   1421  C   THR A 233      14.577 -33.941   0.052  1.00  0.00           C   
ATOM   1422  O   THR A 233      14.383 -34.577   1.089  1.00  0.00           O   
ATOM   1423  N   CYS A 234      15.407 -32.895  -0.010  1.00  0.00           N   
ATOM   1424  CA  CYS A 234      16.235 -32.380   1.090  1.00  0.00           C   
ATOM   1425  CB  CYS A 234      17.602 -31.951   0.535  1.00  0.00           C   
ATOM   1426  SG  CYS A 234      18.460 -33.386  -0.183  1.00  0.00           S   
ATOM   1427  C   CYS A 234      15.577 -31.245   1.912  1.00  0.00           C   
ATOM   1428  O   CYS A 234      14.610 -30.622   1.453  1.00  0.00           O   
ATOM   1429  N   LEU A 235      16.115 -30.974   3.104  1.00  0.00           N   
ATOM   1430  CA  LEU A 235      15.703 -29.938   4.067  1.00  0.00           C   
ATOM   1431  CB  LEU A 235      15.416 -30.665   5.397  1.00  0.00           C   
ATOM   1432  CG  LEU A 235      14.792 -29.842   6.539  1.00  0.00           C   
ATOM   1433  CD1 LEU A 235      13.431 -29.258   6.159  1.00  0.00           C   
ATOM   1434  CD2 LEU A 235      14.608 -30.739   7.761  1.00  0.00           C   
ATOM   1435  C   LEU A 235      16.762 -28.813   4.197  1.00  0.00           C   
ATOM   1436  O   LEU A 235      17.882 -29.014   3.737  1.00  0.00           O   
ATOM   1437  N   ASP A 236      16.407 -27.674   4.811  1.00  0.00           N   
ATOM   1438  CA  ASP A 236      17.108 -26.372   4.758  1.00  0.00           C   
ATOM   1439  CB  ASP A 236      18.473 -26.398   5.481  1.00  0.00           C   
ATOM   1440  CG  ASP A 236      18.943 -24.978   5.833  1.00  0.00           C   
ATOM   1441  OD1 ASP A 236      19.668 -24.342   5.033  1.00  0.00           O   
ATOM   1442  OD2 ASP A 236      18.482 -24.430   6.854  1.00  0.00           O 1-
ATOM   1443  C   ASP A 236      17.182 -25.755   3.344  1.00  0.00           C   
ATOM   1444  O   ASP A 236      16.961 -26.444   2.347  1.00  0.00           O   
ATOM   1445  N   GLU A 237      17.438 -24.449   3.249  1.00  0.00           N   
ATOM   1446  CA  GLU A 237      17.635 -23.713   1.991  1.00  0.00           C   
ATOM   1447  CB  GLU A 237      17.393 -22.209   2.211  1.00  0.00           C   
ATOM   1448  CG  GLU A 237      16.156 -21.844   3.053  1.00  0.00           C   
ATOM   1449  CD  GLU A 237      14.790 -22.270   2.492  1.00  0.00           C   
ATOM   1450  OE1 GLU A 237      14.714 -23.003   1.477  1.00  0.00           O   
ATOM   1451  OE2 GLU A 237      13.787 -21.826   3.093  1.00  0.00           O 1-
ATOM   1452  C   GLU A 237      19.027 -23.965   1.381  1.00  0.00           C   
ATOM   1453  O   GLU A 237      19.226 -23.657   0.203  1.00  0.00           O   
ATOM   1454  N   ALA A 238      19.957 -24.569   2.126  1.00  0.00           N   
ATOM   1455  CA  ALA A 238      21.214 -25.088   1.600  1.00  0.00           C   
ATOM   1456  CB  ALA A 238      22.022 -25.668   2.768  1.00  0.00           C   
ATOM   1457  C   ALA A 238      20.983 -26.128   0.481  1.00  0.00           C   
ATOM   1458  O   ALA A 238      20.365 -27.166   0.712  1.00  0.00           O   
ATOM   1459  N   ARG A 239      21.491 -25.843  -0.724  1.00  0.00           N   
ATOM   1460  CA  ARG A 239      21.445 -26.741  -1.895  1.00  0.00           C   
ATOM   1461  CB  ARG A 239      22.064 -26.043  -3.121  1.00  0.00           C   
ATOM   1462  CG  ARG A 239      21.436 -24.679  -3.463  1.00  0.00           C   
ATOM   1463  CD  ARG A 239      22.273 -23.976  -4.541  1.00  0.00           C   
ATOM   1464  NE  ARG A 239      21.796 -22.608  -4.825  1.00  0.00           N   
ATOM   1465  CZ  ARG A 239      22.008 -21.514  -4.115  1.00  0.00           C   
ATOM   1466  NH1 ARG A 239      22.692 -21.495  -3.010  1.00  0.00           N 1+
ATOM   1467  NH2 ARG A 239      21.539 -20.373  -4.510  1.00  0.00           N   
ATOM   1468  C   ARG A 239      22.199 -28.044  -1.596  1.00  0.00           C   
ATOM   1469  O   ARG A 239      23.244 -27.967  -0.951  1.00  0.00           O   
ATOM   1470  N   HIS A 240      21.739 -29.200  -2.081  1.00  0.00           N   
ATOM   1471  CA  HIS A 240      22.392 -30.486  -1.769  1.00  0.00           C   
ATOM   1472  CB  HIS A 240      21.430 -31.668  -2.003  1.00  0.00           C   
ATOM   1473  CG  HIS A 240      20.996 -31.953  -3.425  1.00  0.00           C   
ATOM   1474  ND1 HIS A 240      21.617 -31.502  -4.591  1.00  0.00           N   
ATOM   1475  CE1 HIS A 240      20.907 -32.002  -5.612  1.00  0.00           C   
ATOM   1476  NE2 HIS A 240      19.886 -32.745  -5.155  1.00  0.00           N   
ATOM   1477  CD2 HIS A 240      19.925 -32.726  -3.777  1.00  0.00           C   
ATOM   1478  C   HIS A 240      23.748 -30.675  -2.467  1.00  0.00           C   
ATOM   1479  O   HIS A 240      24.572 -31.418  -1.944  1.00  0.00           O   
ATOM   1480  N   GLY A 241      23.989 -30.013  -3.604  1.00  0.00           N   
ATOM   1481  CA  GLY A 241      25.234 -30.094  -4.376  1.00  0.00           C   
ATOM   1482  C   GLY A 241      25.502 -31.443  -5.061  1.00  0.00           C   
ATOM   1483  O   GLY A 241      26.472 -31.508  -5.814  1.00  0.00           O   
ATOM   1484  N   PHE A 242      24.672 -32.471  -4.850  1.00  0.00           N   
ATOM   1485  CA  PHE A 242      24.892 -33.845  -5.315  1.00  0.00           C   
ATOM   1486  CB  PHE A 242      23.741 -34.751  -4.828  1.00  0.00           C   
ATOM   1487  CG  PHE A 242      23.578 -35.047  -3.341  1.00  0.00           C   
ATOM   1488  CD1 PHE A 242      24.457 -34.548  -2.357  1.00  0.00           C   
ATOM   1489  CE1 PHE A 242      24.251 -34.856  -0.998  1.00  0.00           C   
ATOM   1490  CZ  PHE A 242      23.180 -35.679  -0.612  1.00  0.00           C   
ATOM   1491  CE2 PHE A 242      22.306 -36.187  -1.586  1.00  0.00           C   
ATOM   1492  CD2 PHE A 242      22.503 -35.868  -2.942  1.00  0.00           C   
ATOM   1493  C   PHE A 242      25.013 -33.950  -6.848  1.00  0.00           C   
ATOM   1494  O   PHE A 242      24.429 -33.139  -7.575  1.00  0.00           O   
ATOM   1495  N   GLU A 243      25.716 -34.971  -7.334  1.00  0.00           N   
ATOM   1496  CA  GLU A 243      25.775 -35.404  -8.731  1.00  0.00           C   
ATOM   1497  CB  GLU A 243      27.244 -35.451  -9.203  1.00  0.00           C   
ATOM   1498  CG  GLU A 243      28.093 -36.654  -8.741  1.00  0.00           C   
ATOM   1499  CD  GLU A 243      28.636 -36.554  -7.306  1.00  0.00           C   
ATOM   1500  OE1 GLU A 243      27.854 -36.390  -6.341  1.00  0.00           O   
ATOM   1501  OE2 GLU A 243      29.863 -36.702  -7.115  1.00  0.00           O 1-
ATOM   1502  C   GLU A 243      25.039 -36.739  -8.973  1.00  0.00           C   
ATOM   1503  O   GLU A 243      24.678 -37.427  -8.018  1.00  0.00           O   
ATOM   1504  N   SER A 244      24.839 -37.113 -10.240  1.00  0.00           N   
ATOM   1505  CA  SER A 244      24.329 -38.438 -10.625  1.00  0.00           C   
ATOM   1506  CB  SER A 244      23.613 -38.365 -11.978  1.00  0.00           C   
ATOM   1507  OG  SER A 244      22.519 -37.464 -11.929  1.00  0.00           O   
ATOM   1508  C   SER A 244      25.456 -39.477 -10.711  1.00  0.00           C   
ATOM   1509  O   SER A 244      26.534 -39.152 -11.211  1.00  0.00           O   
ATOM   1510  N   GLY A 245      25.198 -40.723 -10.307  1.00  0.00           N   
ATOM   1511  CA  GLY A 245      26.151 -41.833 -10.437  1.00  0.00           C   
ATOM   1512  C   GLY A 245      27.148 -41.981  -9.280  1.00  0.00           C   
ATOM   1513  O   GLY A 245      28.179 -42.621  -9.494  1.00  0.00           O   
ATOM   1514  N   ASP A 246      26.859 -41.422  -8.104  1.00  0.00           N   
ATOM   1515  CA  ASP A 246      27.449 -41.834  -6.820  1.00  0.00           C   
ATOM   1516  CB  ASP A 246      28.150 -40.640  -6.138  1.00  0.00           C   
ATOM   1517  CG  ASP A 246      28.995 -41.015  -4.905  1.00  0.00           C   
ATOM   1518  OD1 ASP A 246      29.442 -42.181  -4.789  1.00  0.00           O   
ATOM   1519  OD2 ASP A 246      29.227 -40.120  -4.059  1.00  0.00           O 1-
ATOM   1520  C   ASP A 246      26.368 -42.490  -5.934  1.00  0.00           C   
ATOM   1521  O   ASP A 246      25.182 -42.450  -6.281  1.00  0.00           O   
ATOM   1522  N   PHE A 247      26.768 -43.118  -4.831  1.00  0.00           N   
ATOM   1523  CA  PHE A 247      25.885 -43.863  -3.933  1.00  0.00           C   
ATOM   1524  CB  PHE A 247      26.476 -45.256  -3.653  1.00  0.00           C   
ATOM   1525  CG  PHE A 247      26.415 -46.293  -4.770  1.00  0.00           C   
ATOM   1526  CD1 PHE A 247      25.832 -47.552  -4.516  1.00  0.00           C   
ATOM   1527  CE1 PHE A 247      25.810 -48.547  -5.509  1.00  0.00           C   
ATOM   1528  CZ  PHE A 247      26.377 -48.293  -6.769  1.00  0.00           C   
ATOM   1529  CE2 PHE A 247      26.970 -47.046  -7.029  1.00  0.00           C   
ATOM   1530  CD2 PHE A 247      26.998 -46.055  -6.032  1.00  0.00           C   
ATOM   1531  C   PHE A 247      25.609 -43.091  -2.630  1.00  0.00           C   
ATOM   1532  O   PHE A 247      26.485 -42.359  -2.162  1.00  0.00           O   
ATOM   1533  N   VAL A 248      24.432 -43.295  -2.029  1.00  0.00           N   
ATOM   1534  CA  VAL A 248      24.026 -42.718  -0.733  1.00  0.00           C   
ATOM   1535  CB  VAL A 248      22.972 -41.599  -0.882  1.00  0.00           C   
ATOM   1536  CG1 VAL A 248      23.532 -40.354  -1.572  1.00  0.00           C   
ATOM   1537  CG2 VAL A 248      21.712 -42.041  -1.634  1.00  0.00           C   
ATOM   1538  C   VAL A 248      23.487 -43.761   0.248  1.00  0.00           C   
ATOM   1539  O   VAL A 248      22.889 -44.740  -0.195  1.00  0.00           O   
ATOM   1540  N   SER A 249      23.631 -43.527   1.555  1.00  0.00           N   
ATOM   1541  CA  SER A 249      22.906 -44.245   2.620  1.00  0.00           C   
ATOM   1542  CB  SER A 249      23.785 -45.315   3.283  1.00  0.00           C   
ATOM   1543  OG  SER A 249      24.887 -44.743   3.957  1.00  0.00           O   
ATOM   1544  C   SER A 249      22.295 -43.275   3.647  1.00  0.00           C   
ATOM   1545  O   SER A 249      22.578 -42.075   3.597  1.00  0.00           O   
ATOM   1546  N   PHE A 250      21.408 -43.768   4.518  1.00  0.00           N   
ATOM   1547  CA  PHE A 250      20.488 -42.943   5.317  1.00  0.00           C   
ATOM   1548  CB  PHE A 250      19.049 -43.214   4.841  1.00  0.00           C   
ATOM   1549  CG  PHE A 250      18.721 -42.730   3.438  1.00  0.00           C   
ATOM   1550  CD1 PHE A 250      19.097 -43.491   2.314  1.00  0.00           C   
ATOM   1551  CE1 PHE A 250      18.767 -43.057   1.017  1.00  0.00           C   
ATOM   1552  CZ  PHE A 250      18.043 -41.866   0.839  1.00  0.00           C   
ATOM   1553  CE2 PHE A 250      17.661 -41.104   1.958  1.00  0.00           C   
ATOM   1554  CD2 PHE A 250      18.006 -41.531   3.254  1.00  0.00           C   
ATOM   1555  C   PHE A 250      20.613 -43.171   6.835  1.00  0.00           C   
ATOM   1556  O   PHE A 250      21.247 -44.133   7.271  1.00  0.00           O   
ATOM   1557  N   SER A 251      19.979 -42.330   7.657  1.00  0.00           N   
ATOM   1558  CA  SER A 251      19.702 -42.621   9.077  1.00  0.00           C   
ATOM   1559  CB  SER A 251      20.829 -42.124   9.993  1.00  0.00           C   
ATOM   1560  OG  SER A 251      22.088 -42.656   9.617  1.00  0.00           O   
ATOM   1561  C   SER A 251      18.350 -42.045   9.531  1.00  0.00           C   
ATOM   1562  O   SER A 251      17.837 -41.140   8.876  1.00  0.00           O   
ATOM   1563  N   GLU A 252      17.803 -42.574  10.630  1.00  0.00           N   
ATOM   1564  CA  GLU A 252      16.441 -42.382  11.178  1.00  0.00           C   
ATOM   1565  CB  GLU A 252      16.149 -40.917  11.564  1.00  0.00           C   
ATOM   1566  CG  GLU A 252      17.160 -40.279  12.521  1.00  0.00           C   
ATOM   1567  CD  GLU A 252      16.585 -38.980  13.104  1.00  0.00           C   
ATOM   1568  OE1 GLU A 252      16.185 -38.970  14.287  1.00  0.00           O   
ATOM   1569  OE2 GLU A 252      16.511 -37.956  12.389  1.00  0.00           O 1-
ATOM   1570  C   GLU A 252      15.270 -42.946  10.347  1.00  0.00           C   
ATOM   1571  O   GLU A 252      14.186 -43.075  10.914  1.00  0.00           O   
ATOM   1572  N   VAL A 253      15.428 -43.279   9.062  1.00  0.00           N   
ATOM   1573  CA  VAL A 253      14.290 -43.543   8.160  1.00  0.00           C   
ATOM   1574  CB  VAL A 253      14.719 -43.583   6.679  1.00  0.00           C   
ATOM   1575  CG1 VAL A 253      13.493 -43.677   5.761  1.00  0.00           C   
ATOM   1576  CG2 VAL A 253      15.480 -42.311   6.272  1.00  0.00           C   
ATOM   1577  C   VAL A 253      13.503 -44.806   8.550  1.00  0.00           C   
ATOM   1578  O   VAL A 253      14.047 -45.911   8.532  1.00  0.00           O   
ATOM   1579  N   GLN A 254      12.216 -44.633   8.861  1.00  0.00           N   
ATOM   1580  CA  GLN A 254      11.325 -45.681   9.369  1.00  0.00           C   
ATOM   1581  CB  GLN A 254       9.997 -45.063   9.842  1.00  0.00           C   
ATOM   1582  CG  GLN A 254      10.123 -44.045  10.992  1.00  0.00           C   
ATOM   1583  CD  GLN A 254      10.405 -42.620  10.521  1.00  0.00           C   
ATOM   1584  OE1 GLN A 254       9.501 -41.892  10.146  1.00  0.00           O   
ATOM   1585  NE2 GLN A 254      11.630 -42.157  10.478  1.00  0.00           N   
ATOM   1586  C   GLN A 254      11.073 -46.797   8.337  1.00  0.00           C   
ATOM   1587  O   GLN A 254      10.832 -46.502   7.163  1.00  0.00           O   
ATOM   1588  N   GLY A 255      11.138 -48.065   8.758  1.00  0.00           N   
ATOM   1589  CA  GLY A 255      10.935 -49.261   7.921  1.00  0.00           C   
ATOM   1590  C   GLY A 255      12.002 -49.531   6.843  1.00  0.00           C   
ATOM   1591  O   GLY A 255      12.136 -50.682   6.427  1.00  0.00           O   
ATOM   1592  N   MET A 256      12.786 -48.530   6.425  1.00  0.00           N   
ATOM   1593  CA  MET A 256      13.751 -48.587   5.314  1.00  0.00           C   
ATOM   1594  CB  MET A 256      13.888 -47.173   4.717  1.00  0.00           C   
ATOM   1595  CG  MET A 256      14.286 -47.161   3.237  1.00  0.00           C   
ATOM   1596  SD  MET A 256      14.493 -45.473   2.600  1.00  0.00           S   
ATOM   1597  CE  MET A 256      13.796 -45.621   0.933  1.00  0.00           C   
ATOM   1598  C   MET A 256      15.095 -49.227   5.722  1.00  0.00           C   
ATOM   1599  O   MET A 256      16.158 -48.701   5.384  1.00  0.00           O   
ATOM   1600  N   VAL A 257      15.048 -50.330   6.476  1.00  0.00           N   
ATOM   1601  CA  VAL A 257      16.202 -51.004   7.106  1.00  0.00           C   
ATOM   1602  CB  VAL A 257      15.725 -52.246   7.893  1.00  0.00           C   
ATOM   1603  CG1 VAL A 257      16.867 -52.953   8.636  1.00  0.00           C   
ATOM   1604  CG2 VAL A 257      14.676 -51.867   8.953  1.00  0.00           C   
ATOM   1605  C   VAL A 257      17.283 -51.387   6.086  1.00  0.00           C   
ATOM   1606  O   VAL A 257      18.456 -51.377   6.445  1.00  0.00           O   
ATOM   1607  N   GLU A 258      16.927 -51.646   4.829  1.00  0.00           N   
ATOM   1608  CA  GLU A 258      17.864 -51.927   3.735  1.00  0.00           C   
ATOM   1609  CB  GLU A 258      17.075 -52.299   2.465  1.00  0.00           C   
ATOM   1610  CG  GLU A 258      16.229 -53.581   2.590  1.00  0.00           C   
ATOM   1611  CD  GLU A 258      14.760 -53.328   2.972  1.00  0.00           C   
ATOM   1612  OE1 GLU A 258      13.863 -53.828   2.251  1.00  0.00           O   
ATOM   1613  OE2 GLU A 258      14.488 -52.666   4.001  1.00  0.00           O 1-
ATOM   1614  C   GLU A 258      18.833 -50.768   3.425  1.00  0.00           C   
ATOM   1615  O   GLU A 258      19.907 -51.057   2.908  1.00  0.00           O   
ATOM   1616  N   LEU A 259      18.493 -49.508   3.745  1.00  0.00           N   
ATOM   1617  CA  LEU A 259      19.317 -48.316   3.465  1.00  0.00           C   
ATOM   1618  CB  LEU A 259      18.603 -47.435   2.419  1.00  0.00           C   
ATOM   1619  CG  LEU A 259      18.217 -48.102   1.085  1.00  0.00           C   
ATOM   1620  CD1 LEU A 259      17.521 -47.073   0.192  1.00  0.00           C   
ATOM   1621  CD2 LEU A 259      19.417 -48.639   0.308  1.00  0.00           C   
ATOM   1622  C   LEU A 259      19.634 -47.475   4.722  1.00  0.00           C   
ATOM   1623  O   LEU A 259      20.596 -46.701   4.703  1.00  0.00           O   
ATOM   1624  N   ASN A 260      18.850 -47.600   5.797  1.00  0.00           N   
ATOM   1625  CA  ASN A 260      19.075 -46.922   7.075  1.00  0.00           C   
ATOM   1626  CB  ASN A 260      17.753 -46.940   7.868  1.00  0.00           C   
ATOM   1627  CG  ASN A 260      17.925 -46.444   9.292  1.00  0.00           C   
ATOM   1628  OD1 ASN A 260      17.767 -45.266   9.558  1.00  0.00           O   
ATOM   1629  ND2 ASN A 260      18.311 -47.294  10.213  1.00  0.00           N   
ATOM   1630  C   ASN A 260      20.236 -47.581   7.845  1.00  0.00           C   
ATOM   1631  O   ASN A 260      20.064 -48.699   8.328  1.00  0.00           O   
ATOM   1632  N   GLY A 261      21.378 -46.898   7.981  1.00  0.00           N   
ATOM   1633  CA  GLY A 261      22.577 -47.441   8.636  1.00  0.00           C   
ATOM   1634  C   GLY A 261      23.198 -48.635   7.895  1.00  0.00           C   
ATOM   1635  O   GLY A 261      23.909 -49.416   8.524  1.00  0.00           O   
ATOM   1636  N   ASN A 262      22.887 -48.802   6.607  1.00  0.00           N   
ATOM   1637  CA  ASN A 262      23.078 -50.045   5.861  1.00  0.00           C   
ATOM   1638  CB  ASN A 262      21.718 -50.779   5.911  1.00  0.00           C   
ATOM   1639  CG  ASN A 262      21.781 -52.277   5.661  1.00  0.00           C   
ATOM   1640  OD1 ASN A 262      22.809 -52.816   5.289  1.00  0.00           O   
ATOM   1641  ND2 ASN A 262      20.700 -52.984   5.866  1.00  0.00           N   
ATOM   1642  C   ASN A 262      23.615 -49.772   4.435  1.00  0.00           C   
ATOM   1643  O   ASN A 262      24.150 -48.686   4.190  1.00  0.00           O   
ATOM   1644  N   GLN A 263      23.517 -50.747   3.531  1.00  0.00           N   
ATOM   1645  CA  GLN A 263      24.035 -50.718   2.164  1.00  0.00           C   
ATOM   1646  CB  GLN A 263      23.460 -51.930   1.407  1.00  0.00           C   
ATOM   1647  CG  GLN A 263      24.171 -52.193   0.067  1.00  0.00           C   
ATOM   1648  CD  GLN A 263      23.190 -52.627  -1.015  1.00  0.00           C   
ATOM   1649  OE1 GLN A 263      22.854 -53.797  -1.126  1.00  0.00           O   
ATOM   1650  NE2 GLN A 263      22.699 -51.721  -1.830  1.00  0.00           N   
ATOM   1651  C   GLN A 263      23.687 -49.411   1.413  1.00  0.00           C   
ATOM   1652  O   GLN A 263      22.502 -49.114   1.265  1.00  0.00           O   
ATOM   1653  N   PRO A 264      24.672 -48.671   0.875  1.00  0.00           N   
ATOM   1654  CD  PRO A 264      26.082 -48.710   1.227  1.00  0.00           C   
ATOM   1655  CG  PRO A 264      26.598 -47.301   0.948  1.00  0.00           C   
ATOM   1656  CB  PRO A 264      25.764 -46.883  -0.261  1.00  0.00           C   
ATOM   1657  CA  PRO A 264      24.402 -47.541  -0.009  1.00  0.00           C   
ATOM   1658  C   PRO A 264      23.697 -47.938  -1.318  1.00  0.00           C   
ATOM   1659  O   PRO A 264      23.839 -49.079  -1.769  1.00  0.00           O   
ATOM   1660  N   MET A 265      23.005 -46.996  -1.961  1.00  0.00           N   
ATOM   1661  CA  MET A 265      22.353 -47.171  -3.265  1.00  0.00           C   
ATOM   1662  CB  MET A 265      20.842 -47.369  -3.054  1.00  0.00           C   
ATOM   1663  CG  MET A 265      20.109 -47.723  -4.352  1.00  0.00           C   
ATOM   1664  SD  MET A 265      18.379 -48.194  -4.090  1.00  0.00           S   
ATOM   1665  CE  MET A 265      17.918 -48.573  -5.804  1.00  0.00           C   
ATOM   1666  C   MET A 265      22.659 -46.004  -4.215  1.00  0.00           C   
ATOM   1667  O   MET A 265      22.751 -44.866  -3.758  1.00  0.00           O   
ATOM   1668  N   GLU A 266      22.826 -46.289  -5.507  1.00  0.00           N   
ATOM   1669  CA  GLU A 266      23.136 -45.305  -6.553  1.00  0.00           C   
ATOM   1670  CB  GLU A 266      23.527 -46.066  -7.830  1.00  0.00           C   
ATOM   1671  CG  GLU A 266      24.274 -45.205  -8.853  1.00  0.00           C   
ATOM   1672  CD  GLU A 266      24.583 -46.028 -10.107  1.00  0.00           C   
ATOM   1673  OE1 GLU A 266      23.719 -46.098 -11.013  1.00  0.00           O   
ATOM   1674  OE2 GLU A 266      25.696 -46.591 -10.225  1.00  0.00           O 1-
ATOM   1675  C   GLU A 266      21.966 -44.337  -6.818  1.00  0.00           C   
ATOM   1676  O   GLU A 266      20.810 -44.776  -6.786  1.00  0.00           O   
ATOM   1677  N   ILE A 267      22.261 -43.060  -7.098  1.00  0.00           N   
ATOM   1678  CA  ILE A 267      21.251 -42.014  -7.347  1.00  0.00           C   
ATOM   1679  CB  ILE A 267      21.089 -41.081  -6.123  1.00  0.00           C   
ATOM   1680  CG2 ILE A 267      20.394 -41.838  -4.980  1.00  0.00           C   
ATOM   1681  CG1 ILE A 267      22.423 -40.446  -5.665  1.00  0.00           C   
ATOM   1682  CD1 ILE A 267      22.228 -39.191  -4.804  1.00  0.00           C   
ATOM   1683  C   ILE A 267      21.489 -41.181  -8.618  1.00  0.00           C   
ATOM   1684  O   ILE A 267      22.621 -41.053  -9.088  1.00  0.00           O   
ATOM   1685  N   LYS A 268      20.410 -40.562  -9.108  1.00  0.00           N   
ATOM   1686  CA  LYS A 268      20.366 -39.519 -10.147  1.00  0.00           C   
ATOM   1687  CB  LYS A 268      19.597 -40.081 -11.357  1.00  0.00           C   
ATOM   1688  CG  LYS A 268      19.296 -39.054 -12.461  1.00  0.00           C   
ATOM   1689  CD  LYS A 268      18.691 -39.752 -13.685  1.00  0.00           C   
ATOM   1690  CE  LYS A 268      18.264 -38.733 -14.748  1.00  0.00           C   
ATOM   1691  NZ  LYS A 268      17.893 -39.417 -16.007  1.00  0.00           N 1+
ATOM   1692  C   LYS A 268      19.732 -38.245  -9.573  1.00  0.00           C   
ATOM   1693  O   LYS A 268      18.724 -38.366  -8.879  1.00  0.00           O   
ATOM   1694  N   VAL A 269      20.282 -37.059  -9.838  1.00  0.00           N   
ATOM   1695  CA  VAL A 269      19.741 -35.782  -9.319  1.00  0.00           C   
ATOM   1696  CB  VAL A 269      20.843 -34.782  -8.930  1.00  0.00           C   
ATOM   1697  CG1 VAL A 269      21.643 -35.326  -7.746  1.00  0.00           C   
ATOM   1698  CG2 VAL A 269      21.809 -34.436 -10.068  1.00  0.00           C   
ATOM   1699  C   VAL A 269      18.704 -35.146 -10.250  1.00  0.00           C   
ATOM   1700  O   VAL A 269      18.798 -35.332 -11.461  1.00  0.00           O   
ATOM   1701  N   LEU A 270      17.732 -34.415  -9.687  1.00  0.00           N   
ATOM   1702  CA  LEU A 270      16.575 -33.855 -10.418  1.00  0.00           C   
ATOM   1703  CB  LEU A 270      15.300 -34.597  -9.963  1.00  0.00           C   
ATOM   1704  CG  LEU A 270      15.312 -36.129 -10.155  1.00  0.00           C   
ATOM   1705  CD1 LEU A 270      14.020 -36.726  -9.595  1.00  0.00           C   
ATOM   1706  CD2 LEU A 270      15.422 -36.546 -11.623  1.00  0.00           C   
ATOM   1707  C   LEU A 270      16.416 -32.326 -10.248  1.00  0.00           C   
ATOM   1708  O   LEU A 270      15.698 -31.705 -11.030  1.00  0.00           O   
ATOM   1709  N   GLY A 271      17.087 -31.730  -9.263  1.00  0.00           N   
ATOM   1710  CA  GLY A 271      17.072 -30.302  -8.939  1.00  0.00           C   
ATOM   1711  C   GLY A 271      17.960 -30.017  -7.718  1.00  0.00           C   
ATOM   1712  O   GLY A 271      18.511 -30.976  -7.170  1.00  0.00           O   
ATOM   1713  N   PRO A 272      18.083 -28.767  -7.233  1.00  0.00           N   
ATOM   1714  CD  PRO A 272      17.307 -27.610  -7.654  1.00  0.00           C   
ATOM   1715  CG  PRO A 272      17.743 -26.457  -6.748  1.00  0.00           C   
ATOM   1716  CB  PRO A 272      19.134 -26.871  -6.265  1.00  0.00           C   
ATOM   1717  CA  PRO A 272      19.059 -28.399  -6.198  1.00  0.00           C   
ATOM   1718  C   PRO A 272      18.703 -28.918  -4.790  1.00  0.00           C   
ATOM   1719  O   PRO A 272      19.498 -28.735  -3.869  1.00  0.00           O   
ATOM   1720  N   TYR A 273      17.540 -29.557  -4.631  1.00  0.00           N   
ATOM   1721  CA  TYR A 273      17.062 -30.168  -3.387  1.00  0.00           C   
ATOM   1722  CB  TYR A 273      15.990 -29.267  -2.747  1.00  0.00           C   
ATOM   1723  CG  TYR A 273      16.409 -27.829  -2.521  1.00  0.00           C   
ATOM   1724  CD1 TYR A 273      17.306 -27.517  -1.482  1.00  0.00           C   
ATOM   1725  CE1 TYR A 273      17.712 -26.187  -1.280  1.00  0.00           C   
ATOM   1726  CZ  TYR A 273      17.241 -25.163  -2.127  1.00  0.00           C   
ATOM   1727  OH  TYR A 273      17.661 -23.882  -1.970  1.00  0.00           O   
ATOM   1728  CE2 TYR A 273      16.333 -25.475  -3.161  1.00  0.00           C   
ATOM   1729  CD2 TYR A 273      15.911 -26.806  -3.352  1.00  0.00           C   
ATOM   1730  C   TYR A 273      16.509 -31.590  -3.600  1.00  0.00           C   
ATOM   1731  O   TYR A 273      15.910 -32.109  -2.661  1.00  0.00           O   
ATOM   1732  N   THR A 274      16.634 -32.196  -4.786  1.00  0.00           N   
ATOM   1733  CA  THR A 274      15.913 -33.435  -5.145  1.00  0.00           C   
ATOM   1734  CB  THR A 274      14.642 -33.142  -5.962  1.00  0.00           C   
ATOM   1735  CG2 THR A 274      13.529 -32.525  -5.122  1.00  0.00           C   
ATOM   1736  OG1 THR A 274      14.907 -32.243  -7.011  1.00  0.00           O   
ATOM   1737  C   THR A 274      16.765 -34.444  -5.913  1.00  0.00           C   
ATOM   1738  O   THR A 274      17.657 -34.060  -6.678  1.00  0.00           O   
ATOM   1739  N   PHE A 275      16.490 -35.732  -5.707  1.00  0.00           N   
ATOM   1740  CA  PHE A 275      17.140 -36.854  -6.390  1.00  0.00           C   
ATOM   1741  CB  PHE A 275      18.498 -37.143  -5.719  1.00  0.00           C   
ATOM   1742  CG  PHE A 275      18.450 -37.593  -4.270  1.00  0.00           C   
ATOM   1743  CD1 PHE A 275      18.420 -38.965  -3.957  1.00  0.00           C   
ATOM   1744  CE1 PHE A 275      18.438 -39.386  -2.616  1.00  0.00           C   
ATOM   1745  CZ  PHE A 275      18.473 -38.434  -1.582  1.00  0.00           C   
ATOM   1746  CE2 PHE A 275      18.488 -37.062  -1.889  1.00  0.00           C   
ATOM   1747  CD2 PHE A 275      18.483 -36.643  -3.231  1.00  0.00           C   
ATOM   1748  C   PHE A 275      16.236 -38.100  -6.429  1.00  0.00           C   
ATOM   1749  O   PHE A 275      15.166 -38.095  -5.822  1.00  0.00           O   
ATOM   1750  N   SER A 276      16.655 -39.147  -7.134  1.00  0.00           N   
ATOM   1751  CA  SER A 276      15.950 -40.429  -7.231  1.00  0.00           C   
ATOM   1752  CB  SER A 276      15.052 -40.459  -8.473  1.00  0.00           C   
ATOM   1753  OG  SER A 276      15.793 -40.160  -9.644  1.00  0.00           O   
ATOM   1754  C   SER A 276      16.903 -41.625  -7.262  1.00  0.00           C   
ATOM   1755  O   SER A 276      18.002 -41.484  -7.800  1.00  0.00           O   
ATOM   1756  N   ILE A 277      16.480 -42.772  -6.730  1.00  0.00           N   
ATOM   1757  CA  ILE A 277      17.274 -44.014  -6.668  1.00  0.00           C   
ATOM   1758  CB  ILE A 277      16.835 -44.894  -5.472  1.00  0.00           C   
ATOM   1759  CG2 ILE A 277      17.227 -44.205  -4.151  1.00  0.00           C   
ATOM   1760  CG1 ILE A 277      15.331 -45.256  -5.511  1.00  0.00           C   
ATOM   1761  CD1 ILE A 277      14.874 -46.235  -4.421  1.00  0.00           C   
ATOM   1762  C   ILE A 277      17.276 -44.800  -7.994  1.00  0.00           C   
ATOM   1763  O   ILE A 277      16.266 -44.813  -8.698  1.00  0.00           O   
ATOM   1764  N   CYS A 278      18.387 -45.459  -8.331  1.00  0.00           N   
ATOM   1765  CA  CYS A 278      18.547 -46.148  -9.616  1.00  0.00           C   
ATOM   1766  CB  CYS A 278      20.040 -46.221  -9.972  1.00  0.00           C   
ATOM   1767  SG  CYS A 278      20.740 -44.570 -10.269  1.00  0.00           S   
ATOM   1768  C   CYS A 278      17.889 -47.547  -9.664  1.00  0.00           C   
ATOM   1769  O   CYS A 278      18.407 -48.486  -9.056  1.00  0.00           O   
ATOM   1770  N   ASP A 279      16.847 -47.702 -10.488  1.00  0.00           N   
ATOM   1771  CA  ASP A 279      16.311 -48.982 -10.999  1.00  0.00           C   
ATOM   1772  CB  ASP A 279      17.333 -49.697 -11.910  1.00  0.00           C   
ATOM   1773  CG  ASP A 279      18.101 -48.761 -12.840  1.00  0.00           C   
ATOM   1774  OD1 ASP A 279      17.532 -48.300 -13.858  1.00  0.00           O   
ATOM   1775  OD2 ASP A 279      19.286 -48.481 -12.541  1.00  0.00           O 1-
ATOM   1776  C   ASP A 279      15.662 -49.944  -9.971  1.00  0.00           C   
ATOM   1777  O   ASP A 279      15.763 -51.159 -10.145  1.00  0.00           O   
ATOM   1778  N   THR A 280      14.992 -49.458  -8.918  1.00  0.00           N   
ATOM   1779  CA  THR A 280      14.136 -50.286  -8.032  1.00  0.00           C   
ATOM   1780  CB  THR A 280      15.008 -51.087  -7.041  1.00  0.00           C   
ATOM   1781  CG2 THR A 280      14.301 -51.639  -5.804  1.00  0.00           C   
ATOM   1782  OG1 THR A 280      15.518 -52.216  -7.712  1.00  0.00           O   
ATOM   1783  C   THR A 280      13.105 -49.433  -7.283  1.00  0.00           C   
ATOM   1784  O   THR A 280      13.469 -48.358  -6.814  1.00  0.00           O   
ATOM   1785  N   SER A 281      11.864 -49.917  -7.139  1.00  0.00           N   
ATOM   1786  CA  SER A 281      10.829 -49.291  -6.299  1.00  0.00           C   
ATOM   1787  CB  SER A 281       9.435 -49.836  -6.658  1.00  0.00           C   
ATOM   1788  OG  SER A 281       8.985 -49.378  -7.923  1.00  0.00           O   
ATOM   1789  C   SER A 281      11.073 -49.550  -4.804  1.00  0.00           C   
ATOM   1790  O   SER A 281      11.358 -50.693  -4.445  1.00  0.00           O   
ATOM   1791  N   ASN A 282      10.905 -48.547  -3.934  1.00  0.00           N   
ATOM   1792  CA  ASN A 282      11.038 -48.694  -2.478  1.00  0.00           C   
ATOM   1793  CB  ASN A 282      12.458 -48.232  -2.089  1.00  0.00           C   
ATOM   1794  CG  ASN A 282      12.865 -48.612  -0.674  1.00  0.00           C   
ATOM   1795  OD1 ASN A 282      12.044 -48.685   0.223  1.00  0.00           O   
ATOM   1796  ND2 ASN A 282      14.129 -48.862  -0.428  1.00  0.00           N   
ATOM   1797  C   ASN A 282       9.920 -47.941  -1.722  1.00  0.00           C   
ATOM   1798  O   ASN A 282       9.716 -46.757  -1.991  1.00  0.00           O   
ATOM   1799  N   PHE A 283       9.232 -48.590  -0.779  1.00  0.00           N   
ATOM   1800  CA  PHE A 283       8.114 -48.021  -0.011  1.00  0.00           C   
ATOM   1801  CB  PHE A 283       6.828 -48.810  -0.310  1.00  0.00           C   
ATOM   1802  CG  PHE A 283       6.306 -48.710  -1.732  1.00  0.00           C   
ATOM   1803  CD1 PHE A 283       6.629 -49.696  -2.685  1.00  0.00           C   
ATOM   1804  CE1 PHE A 283       6.081 -49.633  -3.979  1.00  0.00           C   
ATOM   1805  CZ  PHE A 283       5.204 -48.588  -4.324  1.00  0.00           C   
ATOM   1806  CE2 PHE A 283       4.893 -47.594  -3.379  1.00  0.00           C   
ATOM   1807  CD2 PHE A 283       5.443 -47.656  -2.088  1.00  0.00           C   
ATOM   1808  C   PHE A 283       8.438 -47.980   1.494  1.00  0.00           C   
ATOM   1809  O   PHE A 283       8.035 -48.886   2.231  1.00  0.00           O   
ATOM   1810  N   SER A 284       9.160 -46.946   1.937  1.00  0.00           N   
ATOM   1811  CA  SER A 284       9.493 -46.725   3.353  1.00  0.00           C   
ATOM   1812  CB  SER A 284      10.515 -45.589   3.492  1.00  0.00           C   
ATOM   1813  OG  SER A 284       9.930 -44.325   3.244  1.00  0.00           O   
ATOM   1814  C   SER A 284       8.257 -46.417   4.209  1.00  0.00           C   
ATOM   1815  O   SER A 284       7.232 -46.001   3.668  1.00  0.00           O   
ATOM   1816  N   ASP A 285       8.359 -46.533   5.537  1.00  0.00           N   
ATOM   1817  CA  ASP A 285       7.301 -46.066   6.445  1.00  0.00           C   
ATOM   1818  CB  ASP A 285       7.016 -47.089   7.559  1.00  0.00           C   
ATOM   1819  CG  ASP A 285       5.566 -47.027   8.075  1.00  0.00           C   
ATOM   1820  OD1 ASP A 285       4.758 -46.215   7.549  1.00  0.00           O   
ATOM   1821  OD2 ASP A 285       5.222 -47.874   8.935  1.00  0.00           O 1-
ATOM   1822  C   ASP A 285       7.548 -44.628   6.945  1.00  0.00           C   
ATOM   1823  O   ASP A 285       6.971 -44.225   7.953  1.00  0.00           O   
ATOM   1824  N   TYR A 286       8.373 -43.843   6.245  1.00  0.00           N   
ATOM   1825  CA  TYR A 286       8.813 -42.510   6.667  1.00  0.00           C   
ATOM   1826  CB  TYR A 286       9.660 -41.896   5.547  1.00  0.00           C   
ATOM   1827  CG  TYR A 286      10.214 -40.523   5.876  1.00  0.00           C   
ATOM   1828  CD1 TYR A 286      11.264 -40.402   6.807  1.00  0.00           C   
ATOM   1829  CE1 TYR A 286      11.779 -39.134   7.126  1.00  0.00           C   
ATOM   1830  CZ  TYR A 286      11.239 -37.976   6.523  1.00  0.00           C   
ATOM   1831  OH  TYR A 286      11.724 -36.747   6.831  1.00  0.00           O   
ATOM   1832  CE2 TYR A 286      10.180 -38.098   5.597  1.00  0.00           C   
ATOM   1833  CD2 TYR A 286       9.667 -39.370   5.277  1.00  0.00           C   
ATOM   1834  C   TYR A 286       7.672 -41.553   7.062  1.00  0.00           C   
ATOM   1835  O   TYR A 286       6.639 -41.518   6.385  1.00  0.00           O   
ATOM   1836  N   ILE A 287       7.890 -40.784   8.133  1.00  0.00           N   
ATOM   1837  CA  ILE A 287       7.075 -39.643   8.582  1.00  0.00           C   
ATOM   1838  CB  ILE A 287       5.777 -40.173   9.251  1.00  0.00           C   
ATOM   1839  CG2 ILE A 287       6.072 -40.957  10.541  1.00  0.00           C   
ATOM   1840  CG1 ILE A 287       4.708 -39.097   9.549  1.00  0.00           C   
ATOM   1841  CD1 ILE A 287       4.276 -38.293   8.316  1.00  0.00           C   
ATOM   1842  C   ILE A 287       7.849 -38.661   9.502  1.00  0.00           C   
ATOM   1843  O   ILE A 287       7.388 -37.532   9.665  1.00  0.00           O   
ATOM   1844  N   ARG A 288       8.993 -39.037  10.106  1.00  0.00           N   
ATOM   1845  CA  ARG A 288       9.785 -38.172  11.013  1.00  0.00           C   
ATOM   1846  CB  ARG A 288       9.334 -38.374  12.477  1.00  0.00           C   
ATOM   1847  CG  ARG A 288       9.397 -39.822  13.007  1.00  0.00           C   
ATOM   1848  CD  ARG A 288       9.050 -39.866  14.511  1.00  0.00           C   
ATOM   1849  NE  ARG A 288       8.182 -41.003  14.889  1.00  0.00           N   
ATOM   1850  CZ  ARG A 288       6.882 -41.110  14.659  1.00  0.00           C   
ATOM   1851  NH1 ARG A 288       6.223 -40.237  13.956  1.00  0.00           N 1+
ATOM   1852  NH2 ARG A 288       6.177 -42.090  15.130  1.00  0.00           N   
ATOM   1853  C   ARG A 288      11.308 -38.312  10.865  1.00  0.00           C   
ATOM   1854  O   ARG A 288      11.774 -39.365  10.438  1.00  0.00           O   
ATOM   1855  N   GLY A 289      12.056 -37.280  11.272  1.00  0.00           N   
ATOM   1856  CA  GLY A 289      13.529 -37.250  11.269  1.00  0.00           C   
ATOM   1857  C   GLY A 289      14.157 -37.295   9.869  1.00  0.00           C   
ATOM   1858  O   GLY A 289      13.466 -36.999   8.892  1.00  0.00           O   
ATOM   1859  N   GLY A 290      15.423 -37.704   9.778  1.00  0.00           N   
ATOM   1860  CA  GLY A 290      16.035 -38.189   8.537  1.00  0.00           C   
ATOM   1861  C   GLY A 290      17.281 -37.434   8.063  1.00  0.00           C   
ATOM   1862  O   GLY A 290      17.205 -36.236   7.779  1.00  0.00           O   
ATOM   1863  N   ILE A 291      18.380 -38.163   7.856  1.00  0.00           N   
ATOM   1864  CA  ILE A 291      19.588 -37.687   7.156  1.00  0.00           C   
ATOM   1865  CB  ILE A 291      20.767 -37.404   8.119  1.00  0.00           C   
ATOM   1866  CG2 ILE A 291      20.466 -36.172   8.985  1.00  0.00           C   
ATOM   1867  CG1 ILE A 291      21.134 -38.634   8.972  1.00  0.00           C   
ATOM   1868  CD1 ILE A 291      22.443 -38.476   9.758  1.00  0.00           C   
ATOM   1869  C   ILE A 291      20.012 -38.640   6.033  1.00  0.00           C   
ATOM   1870  O   ILE A 291      19.670 -39.824   6.081  1.00  0.00           O   
ATOM   1871  N   VAL A 292      20.764 -38.125   5.059  1.00  0.00           N   
ATOM   1872  CA  VAL A 292      21.323 -38.870   3.922  1.00  0.00           C   
ATOM   1873  CB  VAL A 292      20.407 -38.738   2.685  1.00  0.00           C   
ATOM   1874  CG1 VAL A 292      20.265 -37.303   2.155  1.00  0.00           C   
ATOM   1875  CG2 VAL A 292      20.875 -39.642   1.541  1.00  0.00           C   
ATOM   1876  C   VAL A 292      22.760 -38.425   3.634  1.00  0.00           C   
ATOM   1877  O   VAL A 292      23.034 -37.225   3.701  1.00  0.00           O   
ATOM   1878  N   SER A 293      23.660 -39.354   3.312  1.00  0.00           N   
ATOM   1879  CA  SER A 293      25.081 -39.080   3.050  1.00  0.00           C   
ATOM   1880  CB  SER A 293      25.943 -39.533   4.232  1.00  0.00           C   
ATOM   1881  OG  SER A 293      25.611 -38.812   5.407  1.00  0.00           O   
ATOM   1882  C   SER A 293      25.572 -39.792   1.793  1.00  0.00           C   
ATOM   1883  O   SER A 293      25.221 -40.955   1.604  1.00  0.00           O   
ATOM   1884  N   GLN A 294      26.394 -39.123   0.981  1.00  0.00           N   
ATOM   1885  CA  GLN A 294      27.119 -39.732  -0.140  1.00  0.00           C   
ATOM   1886  CB  GLN A 294      27.566 -38.640  -1.122  1.00  0.00           C   
ATOM   1887  CG  GLN A 294      26.402 -37.936  -1.832  1.00  0.00           C   
ATOM   1888  CD  GLN A 294      26.910 -37.062  -2.971  1.00  0.00           C   
ATOM   1889  OE1 GLN A 294      27.862 -36.311  -2.798  1.00  0.00           O   
ATOM   1890  NE2 GLN A 294      26.383 -37.195  -4.165  1.00  0.00           N   
ATOM   1891  C   GLN A 294      28.336 -40.541   0.338  1.00  0.00           C   
ATOM   1892  O   GLN A 294      28.816 -40.287   1.444  1.00  0.00           O   
ATOM   1893  N   VAL A 295      28.862 -41.454  -0.489  1.00  0.00           N   
ATOM   1894  CA  VAL A 295      30.037 -42.278  -0.125  1.00  0.00           C   
ATOM   1895  CB  VAL A 295      29.656 -43.751   0.136  1.00  0.00           C   
ATOM   1896  CG1 VAL A 295      28.566 -43.877   1.210  1.00  0.00           C   
ATOM   1897  CG2 VAL A 295      29.190 -44.478  -1.125  1.00  0.00           C   
ATOM   1898  C   VAL A 295      31.241 -42.172  -1.070  1.00  0.00           C   
ATOM   1899  O   VAL A 295      32.303 -42.624  -0.651  1.00  0.00           O   
ATOM   1900  N   LYS A 296      31.132 -41.569  -2.267  1.00  0.00           N   
ATOM   1901  CA  LYS A 296      32.239 -41.388  -3.236  1.00  0.00           C   
ATOM   1902  CB  LYS A 296      33.160 -40.226  -2.803  1.00  0.00           C   
ATOM   1903  CG  LYS A 296      32.437 -38.873  -2.668  1.00  0.00           C   
ATOM   1904  CD  LYS A 296      32.063 -38.252  -4.022  1.00  0.00           C   
ATOM   1905  CE  LYS A 296      31.047 -37.121  -3.832  1.00  0.00           C   
ATOM   1906  NZ  LYS A 296      29.766 -37.446  -4.488  1.00  0.00           N 1+
ATOM   1907  C   LYS A 296      32.970 -42.707  -3.534  1.00  0.00           C   
ATOM   1908  O   LYS A 296      34.141 -42.866  -3.179  1.00  0.00           O   
ATOM   1909  N   VAL A 297      32.245 -43.651  -4.142  1.00  0.00           N   
ATOM   1910  CA  VAL A 297      32.636 -45.072  -4.252  1.00  0.00           C   
ATOM   1911  CB  VAL A 297      31.613 -45.889  -5.071  1.00  0.00           C   
ATOM   1912  CG1 VAL A 297      30.277 -45.993  -4.329  1.00  0.00           C   
ATOM   1913  CG2 VAL A 297      31.335 -45.330  -6.473  1.00  0.00           C   
ATOM   1914  C   VAL A 297      34.064 -45.322  -4.792  1.00  0.00           C   
ATOM   1915  O   VAL A 297      34.453 -44.684  -5.776  1.00  0.00           O   
ATOM   1916  N   PRO A 298      34.842 -46.257  -4.204  1.00  0.00           N   
ATOM   1917  CD  PRO A 298      34.551 -46.992  -2.978  1.00  0.00           C   
ATOM   1918  CG  PRO A 298      35.757 -47.901  -2.724  1.00  0.00           C   
ATOM   1919  CB  PRO A 298      36.897 -47.168  -3.428  1.00  0.00           C   
ATOM   1920  CA  PRO A 298      36.201 -46.559  -4.646  1.00  0.00           C   
ATOM   1921  C   PRO A 298      36.245 -47.486  -5.871  1.00  0.00           C   
ATOM   1922  O   PRO A 298      35.414 -48.390  -5.994  1.00  0.00           O   
ATOM   1923  N   LYS A 299      37.250 -47.294  -6.731  1.00  0.00           N   
ATOM   1924  CA  LYS A 299      37.529 -48.082  -7.947  1.00  0.00           C   
ATOM   1925  CB  LYS A 299      37.506 -47.155  -9.179  1.00  0.00           C   
ATOM   1926  CG  LYS A 299      36.145 -46.470  -9.408  1.00  0.00           C   
ATOM   1927  CD  LYS A 299      36.175 -45.562 -10.647  1.00  0.00           C   
ATOM   1928  CE  LYS A 299      34.836 -44.829 -10.816  1.00  0.00           C   
ATOM   1929  NZ  LYS A 299      34.885 -43.849 -11.930  1.00  0.00           N 1+
ATOM   1930  C   LYS A 299      38.869 -48.823  -7.815  1.00  0.00           C   
ATOM   1931  O   LYS A 299      39.702 -48.402  -7.012  1.00  0.00           O   
ATOM   1932  N   LYS A 300      39.097 -49.893  -8.586  1.00  0.00           N   
ATOM   1933  CA  LYS A 300      40.345 -50.682  -8.539  1.00  0.00           C   
ATOM   1934  CB  LYS A 300      40.038 -52.172  -8.802  1.00  0.00           C   
ATOM   1935  CG  LYS A 300      41.299 -53.057  -8.803  1.00  0.00           C   
ATOM   1936  CD  LYS A 300      41.017 -54.567  -8.779  1.00  0.00           C   
ATOM   1937  CE  LYS A 300      40.809 -55.103  -7.355  1.00  0.00           C   
ATOM   1938  NZ  LYS A 300      40.914 -56.581  -7.314  1.00  0.00           N 1+
ATOM   1939  C   LYS A 300      41.457 -50.104  -9.432  1.00  0.00           C   
ATOM   1940  O   LYS A 300      41.177 -49.663 -10.549  1.00  0.00           O   
ATOM   1941  N   ILE A 301      42.696 -50.160  -8.943  1.00  0.00           N   
ATOM   1942  CA  ILE A 301      43.947 -49.848  -9.651  1.00  0.00           C   
ATOM   1943  CB  ILE A 301      44.603 -48.571  -9.063  1.00  0.00           C   
ATOM   1944  CG2 ILE A 301      45.032 -48.750  -7.593  1.00  0.00           C   
ATOM   1945  CG1 ILE A 301      45.785 -48.093  -9.938  1.00  0.00           C   
ATOM   1946  CD1 ILE A 301      46.332 -46.715  -9.553  1.00  0.00           C   
ATOM   1947  C   ILE A 301      44.891 -51.062  -9.635  1.00  0.00           C   
ATOM   1948  O   ILE A 301      44.822 -51.872  -8.709  1.00  0.00           O   
ATOM   1949  N   SER A 302      45.758 -51.178 -10.639  1.00  0.00           N   
ATOM   1950  CA  SER A 302      46.925 -52.067 -10.661  1.00  0.00           C   
ATOM   1951  CB  SER A 302      46.546 -53.458 -11.197  1.00  0.00           C   
ATOM   1952  OG  SER A 302      45.910 -53.406 -12.463  1.00  0.00           O   
ATOM   1953  C   SER A 302      48.072 -51.411 -11.451  1.00  0.00           C   
ATOM   1954  O   SER A 302      47.820 -50.425 -12.144  1.00  0.00           O   
ATOM   1955  N   PHE A 303      49.303 -51.914 -11.303  1.00  0.00           N   
ATOM   1956  CA  PHE A 303      50.551 -51.239 -11.701  1.00  0.00           C   
ATOM   1957  CB  PHE A 303      51.711 -52.230 -11.488  1.00  0.00           C   
ATOM   1958  CG  PHE A 303      53.097 -51.754 -11.896  1.00  0.00           C   
ATOM   1959  CD1 PHE A 303      53.611 -50.537 -11.409  1.00  0.00           C   
ATOM   1960  CE1 PHE A 303      54.908 -50.121 -11.758  1.00  0.00           C   
ATOM   1961  CZ  PHE A 303      55.704 -50.925 -12.591  1.00  0.00           C   
ATOM   1962  CE2 PHE A 303      55.199 -52.141 -13.081  1.00  0.00           C   
ATOM   1963  CD2 PHE A 303      53.899 -52.553 -12.734  1.00  0.00           C   
ATOM   1964  C   PHE A 303      50.567 -50.655 -13.133  1.00  0.00           C   
ATOM   1965  O   PHE A 303      50.177 -51.345 -14.082  1.00  0.00           O   
ATOM   1966  N   LYS A 304      51.067 -49.420 -13.295  1.00  0.00           N   
ATOM   1967  CA  LYS A 304      51.303 -48.774 -14.603  1.00  0.00           C   
ATOM   1968  CB  LYS A 304      51.067 -47.255 -14.536  1.00  0.00           C   
ATOM   1969  CG  LYS A 304      49.672 -46.779 -14.120  1.00  0.00           C   
ATOM   1970  CD  LYS A 304      49.638 -45.243 -14.236  1.00  0.00           C   
ATOM   1971  CE  LYS A 304      48.512 -44.591 -13.432  1.00  0.00           C   
ATOM   1972  NZ  LYS A 304      48.919 -44.325 -12.033  1.00  0.00           N 1+
ATOM   1973  C   LYS A 304      52.733 -48.989 -15.111  1.00  0.00           C   
ATOM   1974  O   LYS A 304      53.675 -48.560 -14.449  1.00  0.00           O   
ATOM   1975  N   SER A 305      52.902 -49.462 -16.347  1.00  0.00           N   
ATOM   1976  CA  SER A 305      54.170 -49.278 -17.072  1.00  0.00           C   
ATOM   1977  CB  SER A 305      54.323 -50.315 -18.188  1.00  0.00           C   
ATOM   1978  OG  SER A 305      55.468 -50.020 -18.971  1.00  0.00           O   
ATOM   1979  C   SER A 305      54.265 -47.847 -17.614  1.00  0.00           C   
ATOM   1980  O   SER A 305      53.482 -47.482 -18.498  1.00  0.00           O   
ATOM   1981  N   LEU A 306      55.206 -47.041 -17.109  1.00  0.00           N   
ATOM   1982  CA  LEU A 306      55.370 -45.642 -17.529  1.00  0.00           C   
ATOM   1983  CB  LEU A 306      56.304 -44.890 -16.554  1.00  0.00           C   
ATOM   1984  CG  LEU A 306      57.830 -45.070 -16.710  1.00  0.00           C   
ATOM   1985  CD1 LEU A 306      58.558 -44.118 -15.762  1.00  0.00           C   
ATOM   1986  CD2 LEU A 306      58.310 -46.491 -16.396  1.00  0.00           C   
ATOM   1987  C   LEU A 306      55.785 -45.510 -19.005  1.00  0.00           C   
ATOM   1988  O   LEU A 306      55.248 -44.643 -19.692  1.00  0.00           O   
ATOM   1989  N   VAL A 307      56.644 -46.401 -19.512  1.00  0.00           N   
ATOM   1990  CA  VAL A 307      57.093 -46.390 -20.916  1.00  0.00           C   
ATOM   1991  CB  VAL A 307      58.395 -47.194 -21.120  1.00  0.00           C   
ATOM   1992  CG1 VAL A 307      59.557 -46.540 -20.362  1.00  0.00           C   
ATOM   1993  CG2 VAL A 307      58.289 -48.663 -20.686  1.00  0.00           C   
ATOM   1994  C   VAL A 307      55.998 -46.854 -21.879  1.00  0.00           C   
ATOM   1995  O   VAL A 307      55.892 -46.269 -22.952  1.00  0.00           O   
ATOM   1996  N   ALA A 308      55.135 -47.801 -21.490  1.00  0.00           N   
ATOM   1997  CA  ALA A 308      53.951 -48.143 -22.283  1.00  0.00           C   
ATOM   1998  CB  ALA A 308      53.358 -49.455 -21.764  1.00  0.00           C   
ATOM   1999  C   ALA A 308      52.916 -47.003 -22.260  1.00  0.00           C   
ATOM   2000  O   ALA A 308      52.328 -46.719 -23.301  1.00  0.00           O   
ATOM   2001  N   SER A 309      52.762 -46.308 -21.126  1.00  0.00           N   
ATOM   2002  CA  SER A 309      51.902 -45.119 -21.016  1.00  0.00           C   
ATOM   2003  CB  SER A 309      51.820 -44.627 -19.563  1.00  0.00           C   
ATOM   2004  OG  SER A 309      51.445 -45.660 -18.665  1.00  0.00           O   
ATOM   2005  C   SER A 309      52.392 -43.969 -21.911  1.00  0.00           C   
ATOM   2006  O   SER A 309      51.560 -43.209 -22.393  1.00  0.00           O   
ATOM   2007  N   LEU A 310      53.698 -43.860 -22.183  1.00  0.00           N   
ATOM   2008  CA  LEU A 310      54.266 -42.860 -23.099  1.00  0.00           C   
ATOM   2009  CB  LEU A 310      55.774 -42.749 -22.782  1.00  0.00           C   
ATOM   2010  CG  LEU A 310      56.456 -41.440 -23.223  1.00  0.00           C   
ATOM   2011  CD1 LEU A 310      55.986 -40.230 -22.413  1.00  0.00           C   
ATOM   2012  CD2 LEU A 310      57.963 -41.566 -22.995  1.00  0.00           C   
ATOM   2013  C   LEU A 310      53.985 -43.186 -24.587  1.00  0.00           C   
ATOM   2014  O   LEU A 310      54.144 -42.309 -25.435  1.00  0.00           O   
ATOM   2015  N   ALA A 311      53.541 -44.410 -24.896  1.00  0.00           N   
ATOM   2016  CA  ALA A 311      53.183 -44.898 -26.228  1.00  0.00           C   
ATOM   2017  CB  ALA A 311      53.964 -46.194 -26.489  1.00  0.00           C   
ATOM   2018  C   ALA A 311      51.651 -45.032 -26.399  1.00  0.00           C   
ATOM   2019  O   ALA A 311      51.175 -46.036 -26.936  1.00  0.00           O   
ATOM   2020  N   GLU A 312      50.879 -44.059 -25.910  1.00  0.00           N   
ATOM   2021  CA  GLU A 312      49.412 -44.072 -25.892  1.00  0.00           C   
ATOM   2022  CB  GLU A 312      48.982 -44.717 -24.566  1.00  0.00           C   
ATOM   2023  CG  GLU A 312      47.471 -44.795 -24.328  1.00  0.00           C   
ATOM   2024  CD  GLU A 312      47.194 -45.555 -23.025  1.00  0.00           C   
ATOM   2025  OE1 GLU A 312      47.159 -46.810 -23.068  1.00  0.00           O   
ATOM   2026  OE2 GLU A 312      47.054 -44.907 -21.960  1.00  0.00           O 1-
ATOM   2027  C   GLU A 312      48.852 -42.640 -26.078  1.00  0.00           C   
ATOM   2028  O   GLU A 312      49.376 -41.729 -25.436  1.00  0.00           O   
ATOM   2029  N   PRO A 313      47.829 -42.405 -26.927  1.00  0.00           N   
ATOM   2030  CD  PRO A 313      47.137 -43.398 -27.740  1.00  0.00           C   
ATOM   2031  CG  PRO A 313      46.131 -42.625 -28.593  1.00  0.00           C   
ATOM   2032  CB  PRO A 313      46.783 -41.251 -28.723  1.00  0.00           C   
ATOM   2033  CA  PRO A 313      47.436 -41.055 -27.350  1.00  0.00           C   
ATOM   2034  C   PRO A 313      46.509 -40.313 -26.373  1.00  0.00           C   
ATOM   2035  O   PRO A 313      46.138 -39.179 -26.666  1.00  0.00           O   
ATOM   2036  N   ASP A 314      46.116 -40.906 -25.244  1.00  0.00           N   
ATOM   2037  CA  ASP A 314      45.166 -40.326 -24.279  1.00  0.00           C   
ATOM   2038  CB  ASP A 314      44.226 -41.436 -23.757  1.00  0.00           C   
ATOM   2039  CG  ASP A 314      42.967 -41.603 -24.624  1.00  0.00           C   
ATOM   2040  OD1 ASP A 314      41.842 -41.439 -24.091  1.00  0.00           O   
ATOM   2041  OD2 ASP A 314      43.067 -41.903 -25.838  1.00  0.00           O 1-
ATOM   2042  C   ASP A 314      45.853 -39.473 -23.178  1.00  0.00           C   
ATOM   2043  O   ASP A 314      45.229 -39.193 -22.153  1.00  0.00           O   
ATOM   2044  N   PHE A 315      47.107 -39.043 -23.379  1.00  0.00           N   
ATOM   2045  CA  PHE A 315      47.854 -38.192 -22.439  1.00  0.00           C   
ATOM   2046  CB  PHE A 315      49.356 -38.217 -22.776  1.00  0.00           C   
ATOM   2047  CG  PHE A 315      49.780 -37.355 -23.954  1.00  0.00           C   
ATOM   2048  CD1 PHE A 315      49.788 -37.887 -25.257  1.00  0.00           C   
ATOM   2049  CE1 PHE A 315      50.197 -37.090 -26.340  1.00  0.00           C   
ATOM   2050  CZ  PHE A 315      50.604 -35.762 -26.128  1.00  0.00           C   
ATOM   2051  CE2 PHE A 315      50.605 -35.229 -24.828  1.00  0.00           C   
ATOM   2052  CD2 PHE A 315      50.195 -36.024 -23.742  1.00  0.00           C   
ATOM   2053  C   PHE A 315      47.296 -36.756 -22.313  1.00  0.00           C   
ATOM   2054  O   PHE A 315      46.423 -36.359 -23.099  1.00  0.00           O   
ATOM   2055  N   VAL A 316      47.769 -35.987 -21.320  1.00  0.00           N   
ATOM   2056  CA  VAL A 316      47.208 -34.672 -20.949  1.00  0.00           C   
ATOM   2057  CB  VAL A 316      46.327 -34.779 -19.684  1.00  0.00           C   
ATOM   2058  CG1 VAL A 316      45.044 -35.572 -19.961  1.00  0.00           C   
ATOM   2059  CG2 VAL A 316      47.046 -35.416 -18.489  1.00  0.00           C   
ATOM   2060  C   VAL A 316      48.250 -33.550 -20.797  1.00  0.00           C   
ATOM   2061  O   VAL A 316      49.445 -33.811 -20.652  1.00  0.00           O   
ATOM   2062  N   VAL A 317      47.784 -32.297 -20.822  1.00  0.00           N   
ATOM   2063  CA  VAL A 317      48.582 -31.070 -20.641  1.00  0.00           C   
ATOM   2064  CB  VAL A 317      48.880 -30.371 -21.985  1.00  0.00           C   
ATOM   2065  CG1 VAL A 317      49.677 -31.270 -22.938  1.00  0.00           C   
ATOM   2066  CG2 VAL A 317      47.617 -29.910 -22.725  1.00  0.00           C   
ATOM   2067  C   VAL A 317      47.883 -30.102 -19.675  1.00  0.00           C   
ATOM   2068  O   VAL A 317      46.666 -30.199 -19.529  1.00  0.00           O   
ATOM   2069  N   THR A 318      48.606 -29.173 -19.041  1.00  0.00           N   
ATOM   2070  CA  THR A 318      48.010 -28.223 -18.072  1.00  0.00           C   
ATOM   2071  CB  THR A 318      49.083 -27.547 -17.202  1.00  0.00           C   
ATOM   2072  CG2 THR A 318      49.813 -28.549 -16.310  1.00  0.00           C   
ATOM   2073  OG1 THR A 318      50.045 -26.888 -18.004  1.00  0.00           O   
ATOM   2074  C   THR A 318      47.146 -27.123 -18.700  1.00  0.00           C   
ATOM   2075  O   THR A 318      46.317 -26.560 -17.991  1.00  0.00           O   
ATOM   2076  N   ASP A 319      47.336 -26.794 -19.979  1.00  0.00           N   
ATOM   2077  CA  ASP A 319      46.651 -25.692 -20.666  1.00  0.00           C   
ATOM   2078  CB  ASP A 319      47.697 -24.872 -21.429  1.00  0.00           C   
ATOM   2079  CG  ASP A 319      47.111 -23.591 -22.018  1.00  0.00           C   
ATOM   2080  OD1 ASP A 319      47.573 -22.495 -21.623  1.00  0.00           O   
ATOM   2081  OD2 ASP A 319      46.254 -23.658 -22.934  1.00  0.00           O 1-
ATOM   2082  C   ASP A 319      45.537 -26.211 -21.589  1.00  0.00           C   
ATOM   2083  O   ASP A 319      45.831 -26.969 -22.514  1.00  0.00           O   
ATOM   2084  N   PHE A 320      44.282 -25.807 -21.362  1.00  0.00           N   
ATOM   2085  CA  PHE A 320      43.124 -26.375 -22.067  1.00  0.00           C   
ATOM   2086  CB  PHE A 320      41.942 -26.600 -21.102  1.00  0.00           C   
ATOM   2087  CG  PHE A 320      40.965 -25.456 -20.858  1.00  0.00           C   
ATOM   2088  CD1 PHE A 320      39.608 -25.617 -21.207  1.00  0.00           C   
ATOM   2089  CE1 PHE A 320      38.664 -24.622 -20.896  1.00  0.00           C   
ATOM   2090  CZ  PHE A 320      39.076 -23.446 -20.248  1.00  0.00           C   
ATOM   2091  CE2 PHE A 320      40.426 -23.277 -19.902  1.00  0.00           C   
ATOM   2092  CD2 PHE A 320      41.370 -24.276 -20.204  1.00  0.00           C   
ATOM   2093  C   PHE A 320      42.773 -25.692 -23.405  1.00  0.00           C   
ATOM   2094  O   PHE A 320      41.671 -25.919 -23.903  1.00  0.00           O   
ATOM   2095  N   ALA A 321      43.684 -24.901 -23.989  1.00  0.00           N   
ATOM   2096  CA  ALA A 321      43.469 -24.225 -25.272  1.00  0.00           C   
ATOM   2097  CB  ALA A 321      43.539 -22.716 -25.018  1.00  0.00           C   
ATOM   2098  C   ALA A 321      44.445 -24.644 -26.391  1.00  0.00           C   
ATOM   2099  O   ALA A 321      44.014 -24.717 -27.545  1.00  0.00           O   
ATOM   2100  N   LYS A 322      45.735 -24.891 -26.106  1.00  0.00           N   
ATOM   2101  CA  LYS A 322      46.781 -24.960 -27.157  1.00  0.00           C   
ATOM   2102  CB  LYS A 322      48.194 -25.050 -26.551  1.00  0.00           C   
ATOM   2103  CG  LYS A 322      48.528 -23.977 -25.501  1.00  0.00           C   
ATOM   2104  CD  LYS A 322      48.390 -22.519 -25.981  1.00  0.00           C   
ATOM   2105  CE  LYS A 322      48.549 -21.543 -24.808  1.00  0.00           C   
ATOM   2106  NZ  LYS A 322      47.277 -21.346 -24.069  1.00  0.00           N 1+
ATOM   2107  C   LYS A 322      46.544 -26.074 -28.192  1.00  0.00           C   
ATOM   2108  O   LYS A 322      46.125 -27.169 -27.829  1.00  0.00           O   
ATOM   2109  N   PHE A 323      46.818 -25.778 -29.466  1.00  0.00           N   
ATOM   2110  CA  PHE A 323      46.349 -26.563 -30.617  1.00  0.00           C   
ATOM   2111  CB  PHE A 323      46.027 -25.574 -31.751  1.00  0.00           C   
ATOM   2112  CG  PHE A 323      45.271 -26.131 -32.942  1.00  0.00           C   
ATOM   2113  CD1 PHE A 323      45.796 -25.999 -34.243  1.00  0.00           C   
ATOM   2114  CE1 PHE A 323      45.036 -26.402 -35.356  1.00  0.00           C   
ATOM   2115  CZ  PHE A 323      43.751 -26.943 -35.173  1.00  0.00           C   
ATOM   2116  CE2 PHE A 323      43.233 -27.092 -33.876  1.00  0.00           C   
ATOM   2117  CD2 PHE A 323      43.988 -26.683 -32.763  1.00  0.00           C   
ATOM   2118  C   PHE A 323      47.312 -27.696 -31.025  1.00  0.00           C   
ATOM   2119  O   PHE A 323      47.030 -28.850 -30.715  1.00  0.00           O   
ATOM   2120  N   SER A 324      48.454 -27.384 -31.650  1.00  0.00           N   
ATOM   2121  CA  SER A 324      49.484 -28.360 -32.055  1.00  0.00           C   
ATOM   2122  CB  SER A 324      50.184 -27.853 -33.321  1.00  0.00           C   
ATOM   2123  OG  SER A 324      50.711 -26.561 -33.088  1.00  0.00           O   
ATOM   2124  C   SER A 324      50.530 -28.647 -30.966  1.00  0.00           C   
ATOM   2125  O   SER A 324      51.312 -29.590 -31.115  1.00  0.00           O   
ATOM   2126  N   ARG A 325      50.556 -27.861 -29.879  1.00  0.00           N   
ATOM   2127  CA  ARG A 325      51.593 -27.920 -28.833  1.00  0.00           C   
ATOM   2128  CB  ARG A 325      51.405 -26.751 -27.843  1.00  0.00           C   
ATOM   2129  CG  ARG A 325      52.663 -26.517 -26.987  1.00  0.00           C   
ATOM   2130  CD  ARG A 325      52.576 -25.279 -26.082  1.00  0.00           C   
ATOM   2131  NE  ARG A 325      52.515 -24.014 -26.843  1.00  0.00           N   
ATOM   2132  CZ  ARG A 325      52.187 -22.834 -26.338  1.00  0.00           C   
ATOM   2133  NH1 ARG A 325      51.921 -22.641 -25.088  1.00  0.00           N 1+
ATOM   2134  NH2 ARG A 325      52.095 -21.782 -27.093  1.00  0.00           N   
ATOM   2135  C   ARG A 325      51.722 -29.284 -28.123  1.00  0.00           C   
ATOM   2136  O   ARG A 325      52.876 -29.653 -27.916  1.00  0.00           O   
ATOM   2137  N   PRO A 326      50.654 -30.043 -27.787  1.00  0.00           N   
ATOM   2138  CD  PRO A 326      49.243 -29.682 -27.874  1.00  0.00           C   
ATOM   2139  CG  PRO A 326      48.541 -30.506 -26.798  1.00  0.00           C   
ATOM   2140  CB  PRO A 326      49.365 -31.793 -26.780  1.00  0.00           C   
ATOM   2141  CA  PRO A 326      50.794 -31.294 -27.031  1.00  0.00           C   
ATOM   2142  C   PRO A 326      51.659 -32.352 -27.731  1.00  0.00           C   
ATOM   2143  O   PRO A 326      52.581 -32.860 -27.098  1.00  0.00           O   
ATOM   2144  N   ALA A 327      51.427 -32.632 -29.019  1.00  0.00           N   
ATOM   2145  CA  ALA A 327      52.222 -33.601 -29.779  1.00  0.00           C   
ATOM   2146  CB  ALA A 327      51.559 -33.802 -31.147  1.00  0.00           C   
ATOM   2147  C   ALA A 327      53.686 -33.148 -29.924  1.00  0.00           C   
ATOM   2148  O   ALA A 327      54.586 -33.939 -29.650  1.00  0.00           O   
ATOM   2149  N   GLN A 328      53.902 -31.873 -30.262  1.00  0.00           N   
ATOM   2150  CA  GLN A 328      55.220 -31.238 -30.364  1.00  0.00           C   
ATOM   2151  CB  GLN A 328      55.006 -29.771 -30.775  1.00  0.00           C   
ATOM   2152  CG  GLN A 328      55.083 -29.489 -32.281  1.00  0.00           C   
ATOM   2153  CD  GLN A 328      54.358 -30.486 -33.182  1.00  0.00           C   
ATOM   2154  OE1 GLN A 328      54.998 -31.144 -33.987  1.00  0.00           O   
ATOM   2155  NE2 GLN A 328      53.056 -30.647 -33.110  1.00  0.00           N   
ATOM   2156  C   GLN A 328      56.019 -31.313 -29.049  1.00  0.00           C   
ATOM   2157  O   GLN A 328      57.228 -31.524 -29.114  1.00  0.00           O   
ATOM   2158  N   LEU A 329      55.375 -31.175 -27.886  1.00  0.00           N   
ATOM   2159  CA  LEU A 329      56.036 -31.270 -26.582  1.00  0.00           C   
ATOM   2160  CB  LEU A 329      55.181 -30.497 -25.558  1.00  0.00           C   
ATOM   2161  CG  LEU A 329      55.839 -30.275 -24.182  1.00  0.00           C   
ATOM   2162  CD1 LEU A 329      57.160 -29.506 -24.278  1.00  0.00           C   
ATOM   2163  CD2 LEU A 329      54.887 -29.459 -23.304  1.00  0.00           C   
ATOM   2164  C   LEU A 329      56.311 -32.732 -26.182  1.00  0.00           C   
ATOM   2165  O   LEU A 329      57.408 -33.000 -25.692  1.00  0.00           O   
ATOM   2166  N   HIS A 330      55.392 -33.662 -26.476  1.00  0.00           N   
ATOM   2167  CA  HIS A 330      55.572 -35.106 -26.256  1.00  0.00           C   
ATOM   2168  CB  HIS A 330      54.266 -35.834 -26.622  1.00  0.00           C   
ATOM   2169  CG  HIS A 330      54.225 -37.300 -26.260  1.00  0.00           C   
ATOM   2170  ND1 HIS A 330      53.918 -37.792 -24.993  1.00  0.00           N   
ATOM   2171  CE1 HIS A 330      53.858 -39.125 -25.110  1.00  0.00           C   
ATOM   2172  NE2 HIS A 330      54.145 -39.497 -26.366  1.00  0.00           N   
ATOM   2173  CD2 HIS A 330      54.371 -38.357 -27.114  1.00  0.00           C   
ATOM   2174  C   HIS A 330      56.760 -35.667 -27.046  1.00  0.00           C   
ATOM   2175  O   HIS A 330      57.560 -36.403 -26.466  1.00  0.00           O   
ATOM   2176  N   ILE A 331      56.926 -35.290 -28.320  1.00  0.00           N   
ATOM   2177  CA  ILE A 331      58.126 -35.655 -29.094  1.00  0.00           C   
ATOM   2178  CB  ILE A 331      57.883 -35.625 -30.623  1.00  0.00           C   
ATOM   2179  CG2 ILE A 331      56.719 -36.572 -30.973  1.00  0.00           C   
ATOM   2180  CG1 ILE A 331      57.679 -34.196 -31.175  1.00  0.00           C   
ATOM   2181  CD1 ILE A 331      57.395 -34.128 -32.679  1.00  0.00           C   
ATOM   2182  C   ILE A 331      59.347 -34.820 -28.685  1.00  0.00           C   
ATOM   2183  O   ILE A 331      60.452 -35.350 -28.757  1.00  0.00           O   
ATOM   2184  N   GLY A 332      59.172 -33.578 -28.220  1.00  0.00           N   
ATOM   2185  CA  GLY A 332      60.257 -32.688 -27.799  1.00  0.00           C   
ATOM   2186  C   GLY A 332      61.039 -33.202 -26.586  1.00  0.00           C   
ATOM   2187  O   GLY A 332      62.266 -33.270 -26.673  1.00  0.00           O   
ATOM   2188  N   PHE A 333      60.371 -33.624 -25.506  1.00  0.00           N   
ATOM   2189  CA  PHE A 333      61.054 -34.209 -24.340  1.00  0.00           C   
ATOM   2190  CB  PHE A 333      60.054 -34.404 -23.188  1.00  0.00           C   
ATOM   2191  CG  PHE A 333      59.785 -33.160 -22.358  1.00  0.00           C   
ATOM   2192  CD1 PHE A 333      60.791 -32.662 -21.506  1.00  0.00           C   
ATOM   2193  CE1 PHE A 333      60.531 -31.567 -20.664  1.00  0.00           C   
ATOM   2194  CZ  PHE A 333      59.266 -30.959 -20.673  1.00  0.00           C   
ATOM   2195  CE2 PHE A 333      58.261 -31.445 -21.527  1.00  0.00           C   
ATOM   2196  CD2 PHE A 333      58.520 -32.542 -22.371  1.00  0.00           C   
ATOM   2197  C   PHE A 333      61.765 -35.531 -24.683  1.00  0.00           C   
ATOM   2198  O   PHE A 333      62.899 -35.730 -24.244  1.00  0.00           O   
ATOM   2199  N   GLN A 334      61.161 -36.391 -25.508  1.00  0.00           N   
ATOM   2200  CA  GLN A 334      61.781 -37.650 -25.946  1.00  0.00           C   
ATOM   2201  CB  GLN A 334      60.703 -38.539 -26.582  1.00  0.00           C   
ATOM   2202  CG  GLN A 334      59.744 -39.096 -25.519  1.00  0.00           C   
ATOM   2203  CD  GLN A 334      58.593 -39.874 -26.139  1.00  0.00           C   
ATOM   2204  OE1 GLN A 334      58.697 -41.073 -26.351  1.00  0.00           O   
ATOM   2205  NE2 GLN A 334      57.488 -39.241 -26.451  1.00  0.00           N   
ATOM   2206  C   GLN A 334      62.972 -37.409 -26.894  1.00  0.00           C   
ATOM   2207  O   GLN A 334      63.997 -38.075 -26.741  1.00  0.00           O   
ATOM   2208  N   ALA A 335      62.890 -36.421 -27.791  1.00  0.00           N   
ATOM   2209  CA  ALA A 335      64.021 -35.981 -28.602  1.00  0.00           C   
ATOM   2210  CB  ALA A 335      63.525 -34.959 -29.636  1.00  0.00           C   
ATOM   2211  C   ALA A 335      65.155 -35.414 -27.735  1.00  0.00           C   
ATOM   2212  O   ALA A 335      66.307 -35.709 -28.041  1.00  0.00           O   
ATOM   2213  N   LEU A 336      64.860 -34.686 -26.651  1.00  0.00           N   
ATOM   2214  CA  LEU A 336      65.877 -34.155 -25.740  1.00  0.00           C   
ATOM   2215  CB  LEU A 336      65.214 -33.122 -24.806  1.00  0.00           C   
ATOM   2216  CG  LEU A 336      66.178 -32.388 -23.853  1.00  0.00           C   
ATOM   2217  CD1 LEU A 336      67.269 -31.607 -24.592  1.00  0.00           C   
ATOM   2218  CD2 LEU A 336      65.387 -31.394 -22.999  1.00  0.00           C   
ATOM   2219  C   LEU A 336      66.627 -35.269 -24.981  1.00  0.00           C   
ATOM   2220  O   LEU A 336      67.840 -35.137 -24.828  1.00  0.00           O   
ATOM   2221  N   HIS A 337      65.978 -36.374 -24.588  1.00  0.00           N   
ATOM   2222  CA  HIS A 337      66.687 -37.544 -24.031  1.00  0.00           C   
ATOM   2223  CB  HIS A 337      65.685 -38.577 -23.478  1.00  0.00           C   
ATOM   2224  CG  HIS A 337      66.264 -39.850 -22.876  1.00  0.00           C   
ATOM   2225  ND1 HIS A 337      65.526 -41.018 -22.660  1.00  0.00           N   
ATOM   2226  CE1 HIS A 337      66.385 -41.929 -22.179  1.00  0.00           C   
ATOM   2227  NE2 HIS A 337      67.617 -41.410 -22.089  1.00  0.00           N   
ATOM   2228  CD2 HIS A 337      67.560 -40.096 -22.506  1.00  0.00           C   
ATOM   2229  C   HIS A 337      67.642 -38.152 -25.070  1.00  0.00           C   
ATOM   2230  O   HIS A 337      68.824 -38.293 -24.751  1.00  0.00           O   
ATOM   2231  N   GLN A 338      67.192 -38.419 -26.301  1.00  0.00           N   
ATOM   2232  CA  GLN A 338      68.070 -38.951 -27.355  1.00  0.00           C   
ATOM   2233  CB  GLN A 338      67.217 -39.355 -28.571  1.00  0.00           C   
ATOM   2234  CG  GLN A 338      68.062 -40.027 -29.673  1.00  0.00           C   
ATOM   2235  CD  GLN A 338      67.280 -40.515 -30.895  1.00  0.00           C   
ATOM   2236  OE1 GLN A 338      66.057 -40.567 -30.916  1.00  0.00           O   
ATOM   2237  NE2 GLN A 338      67.957 -40.902 -31.952  1.00  0.00           N   
ATOM   2238  C   GLN A 338      69.202 -37.966 -27.723  1.00  0.00           C   
ATOM   2239  O   GLN A 338      70.324 -38.427 -27.942  1.00  0.00           O   
ATOM   2240  N   PHE A 339      68.947 -36.653 -27.729  1.00  0.00           N   
ATOM   2241  CA  PHE A 339      69.951 -35.604 -27.949  1.00  0.00           C   
ATOM   2242  CB  PHE A 339      69.242 -34.234 -27.998  1.00  0.00           C   
ATOM   2243  CG  PHE A 339      70.081 -33.058 -28.470  1.00  0.00           C   
ATOM   2244  CD1 PHE A 339      71.105 -32.537 -27.656  1.00  0.00           C   
ATOM   2245  CE1 PHE A 339      71.890 -31.458 -28.101  1.00  0.00           C   
ATOM   2246  CZ  PHE A 339      71.628 -30.866 -29.348  1.00  0.00           C   
ATOM   2247  CE2 PHE A 339      70.580 -31.353 -30.147  1.00  0.00           C   
ATOM   2248  CD2 PHE A 339      69.815 -32.453 -29.716  1.00  0.00           C   
ATOM   2249  C   PHE A 339      71.037 -35.657 -26.863  1.00  0.00           C   
ATOM   2250  O   PHE A 339      72.209 -35.801 -27.208  1.00  0.00           O   
ATOM   2251  N   CYS A 340      70.665 -35.623 -25.579  1.00  0.00           N   
ATOM   2252  CA  CYS A 340      71.612 -35.696 -24.465  1.00  0.00           C   
ATOM   2253  CB  CYS A 340      70.849 -35.429 -23.160  1.00  0.00           C   
ATOM   2254  SG  CYS A 340      70.325 -33.691 -23.095  1.00  0.00           S   
ATOM   2255  C   CYS A 340      72.356 -37.042 -24.402  1.00  0.00           C   
ATOM   2256  O   CYS A 340      73.511 -37.053 -23.968  1.00  0.00           O   
ATOM   2257  N   ALA A 341      71.749 -38.148 -24.843  1.00  0.00           N   
ATOM   2258  CA  ALA A 341      72.412 -39.447 -24.927  1.00  0.00           C   
ATOM   2259  CB  ALA A 341      71.347 -40.539 -25.098  1.00  0.00           C   
ATOM   2260  C   ALA A 341      73.474 -39.477 -26.045  1.00  0.00           C   
ATOM   2261  O   ALA A 341      74.639 -39.741 -25.735  1.00  0.00           O   
ATOM   2262  N   GLN A 342      73.100 -39.169 -27.294  1.00  0.00           N   
ATOM   2263  CA  GLN A 342      73.998 -39.255 -28.454  1.00  0.00           C   
ATOM   2264  CB  GLN A 342      73.183 -39.264 -29.762  1.00  0.00           C   
ATOM   2265  CG  GLN A 342      72.521 -40.626 -30.040  1.00  0.00           C   
ATOM   2266  CD  GLN A 342      71.786 -40.687 -31.383  1.00  0.00           C   
ATOM   2267  OE1 GLN A 342      70.700 -41.248 -31.473  1.00  0.00           O   
ATOM   2268  NE2 GLN A 342      72.339 -40.171 -32.460  1.00  0.00           N   
ATOM   2269  C   GLN A 342      75.044 -38.132 -28.498  1.00  0.00           C   
ATOM   2270  O   GLN A 342      76.197 -38.429 -28.806  1.00  0.00           O   
ATOM   2271  N   HIS A 343      74.680 -36.885 -28.185  1.00  0.00           N   
ATOM   2272  CA  HIS A 343      75.598 -35.737 -28.252  1.00  0.00           C   
ATOM   2273  CB  HIS A 343      74.858 -34.502 -28.793  1.00  0.00           C   
ATOM   2274  CG  HIS A 343      74.211 -34.712 -30.142  1.00  0.00           C   
ATOM   2275  ND1 HIS A 343      74.769 -35.404 -31.222  1.00  0.00           N   
ATOM   2276  CE1 HIS A 343      73.866 -35.331 -32.214  1.00  0.00           C   
ATOM   2277  NE2 HIS A 343      72.792 -34.627 -31.820  1.00  0.00           N   
ATOM   2278  CD2 HIS A 343      72.992 -34.230 -30.516  1.00  0.00           C   
ATOM   2279  C   HIS A 343      76.300 -35.449 -26.918  1.00  0.00           C   
ATOM   2280  O   HIS A 343      77.144 -34.562 -26.883  1.00  0.00           O   
ATOM   2281  N   GLY A 344      75.966 -36.161 -25.836  1.00  0.00           N   
ATOM   2282  CA  GLY A 344      76.618 -36.025 -24.529  1.00  0.00           C   
ATOM   2283  C   GLY A 344      76.271 -34.752 -23.743  1.00  0.00           C   
ATOM   2284  O   GLY A 344      76.777 -34.618 -22.630  1.00  0.00           O   
ATOM   2285  N   ARG A 345      75.455 -33.846 -24.290  1.00  0.00           N   
ATOM   2286  CA  ARG A 345      75.105 -32.532 -23.723  1.00  0.00           C   
ATOM   2287  CB  ARG A 345      76.141 -31.484 -24.190  1.00  0.00           C   
ATOM   2288  CG  ARG A 345      76.156 -31.274 -25.716  1.00  0.00           C   
ATOM   2289  CD  ARG A 345      77.043 -30.094 -26.118  1.00  0.00           C   
ATOM   2290  NE  ARG A 345      76.948 -29.831 -27.566  1.00  0.00           N   
ATOM   2291  CZ  ARG A 345      76.012 -29.143 -28.192  1.00  0.00           C   
ATOM   2292  NH1 ARG A 345      74.977 -28.629 -27.593  1.00  0.00           N 1+
ATOM   2293  NH2 ARG A 345      76.109 -28.963 -29.474  1.00  0.00           N   
ATOM   2294  C   ARG A 345      73.687 -32.099 -24.132  1.00  0.00           C   
ATOM   2295  O   ARG A 345      73.233 -32.586 -25.169  1.00  0.00           O   
ATOM   2296  N   PRO A 346      73.025 -31.174 -23.417  1.00  0.00           N   
ATOM   2297  CD  PRO A 346      73.393 -30.644 -22.109  1.00  0.00           C   
ATOM   2298  CG  PRO A 346      72.499 -29.423 -21.887  1.00  0.00           C   
ATOM   2299  CB  PRO A 346      71.256 -29.760 -22.709  1.00  0.00           C   
ATOM   2300  CA  PRO A 346      71.840 -30.484 -23.928  1.00  0.00           C   
ATOM   2301  C   PRO A 346      72.182 -29.496 -25.068  1.00  0.00           C   
ATOM   2302  O   PRO A 346      73.368 -29.206 -25.284  1.00  0.00           O   
ATOM   2303  N   PRO A 347      71.174 -28.949 -25.772  1.00  0.00           N   
ATOM   2304  CD  PRO A 347      69.801 -29.432 -25.823  1.00  0.00           C   
ATOM   2305  CG  PRO A 347      69.179 -28.758 -27.045  1.00  0.00           C   
ATOM   2306  CB  PRO A 347      69.904 -27.414 -27.069  1.00  0.00           C   
ATOM   2307  CA  PRO A 347      71.326 -27.769 -26.618  1.00  0.00           C   
ATOM   2308  C   PRO A 347      71.975 -26.580 -25.888  1.00  0.00           C   
ATOM   2309  O   PRO A 347      71.686 -26.357 -24.712  1.00  0.00           O   
ATOM   2310  N   ARG A 348      72.803 -25.802 -26.592  1.00  0.00           N   
ATOM   2311  CA  ARG A 348      73.319 -24.504 -26.128  1.00  0.00           C   
ATOM   2312  CB  ARG A 348      74.478 -24.064 -27.042  1.00  0.00           C   
ATOM   2313  CG  ARG A 348      75.761 -24.893 -26.854  1.00  0.00           C   
ATOM   2314  CD  ARG A 348      76.741 -24.726 -28.029  1.00  0.00           C   
ATOM   2315  NE  ARG A 348      76.206 -25.337 -29.261  1.00  0.00           N   
ATOM   2316  CZ  ARG A 348      76.680 -25.246 -30.490  1.00  0.00           C   
ATOM   2317  NH1 ARG A 348      77.721 -24.542 -30.826  1.00  0.00           N 1+
ATOM   2318  NH2 ARG A 348      76.091 -25.861 -31.469  1.00  0.00           N   
ATOM   2319  C   ARG A 348      72.184 -23.459 -26.113  1.00  0.00           C   
ATOM   2320  O   ARG A 348      71.360 -23.501 -27.031  1.00  0.00           O   
ATOM   2321  N   PRO A 349      72.138 -22.515 -25.152  1.00  0.00           N   
ATOM   2322  CD  PRO A 349      73.140 -22.260 -24.128  1.00  0.00           C   
ATOM   2323  CG  PRO A 349      72.887 -20.823 -23.673  1.00  0.00           C   
ATOM   2324  CB  PRO A 349      71.373 -20.675 -23.826  1.00  0.00           C   
ATOM   2325  CA  PRO A 349      71.048 -21.543 -25.049  1.00  0.00           C   
ATOM   2326  C   PRO A 349      70.879 -20.721 -26.336  1.00  0.00           C   
ATOM   2327  O   PRO A 349      71.875 -20.306 -26.929  1.00  0.00           O   
ATOM   2328  N   ARG A 350      69.627 -20.539 -26.780  1.00  0.00           N   
ATOM   2329  CA  ARG A 350      69.205 -19.902 -28.050  1.00  0.00           C   
ATOM   2330  CB  ARG A 350      69.277 -18.362 -27.872  1.00  0.00           C   
ATOM   2331  CG  ARG A 350      68.718 -17.473 -29.004  1.00  0.00           C   
ATOM   2332  CD  ARG A 350      67.310 -17.876 -29.463  1.00  0.00           C   
ATOM   2333  NE  ARG A 350      66.903 -17.180 -30.694  1.00  0.00           N   
ATOM   2334  CZ  ARG A 350      67.064 -17.597 -31.934  1.00  0.00           C   
ATOM   2335  NH1 ARG A 350      67.859 -18.577 -32.249  1.00  0.00           N 1+
ATOM   2336  NH2 ARG A 350      66.426 -17.046 -32.922  1.00  0.00           N   
ATOM   2337  C   ARG A 350      69.869 -20.450 -29.338  1.00  0.00           C   
ATOM   2338  O   ARG A 350      69.611 -19.896 -30.407  1.00  0.00           O   
ATOM   2339  N   ASN A 351      70.674 -21.513 -29.296  1.00  0.00           N   
ATOM   2340  CA  ASN A 351      71.520 -21.908 -30.423  1.00  0.00           C   
ATOM   2341  CB  ASN A 351      72.605 -22.864 -29.918  1.00  0.00           C   
ATOM   2342  CG  ASN A 351      73.604 -23.211 -31.001  1.00  0.00           C   
ATOM   2343  OD1 ASN A 351      73.339 -24.055 -31.837  1.00  0.00           O   
ATOM   2344  ND2 ASN A 351      74.736 -22.550 -31.063  1.00  0.00           N   
ATOM   2345  C   ASN A 351      70.725 -22.492 -31.606  1.00  0.00           C   
ATOM   2346  O   ASN A 351      70.028 -23.493 -31.445  1.00  0.00           O   
ATOM   2347  N   GLU A 352      70.870 -21.894 -32.790  1.00  0.00           N   
ATOM   2348  CA  GLU A 352      70.079 -22.253 -33.972  1.00  0.00           C   
ATOM   2349  CB  GLU A 352      70.187 -21.109 -35.001  1.00  0.00           C   
ATOM   2350  CG  GLU A 352      68.963 -20.996 -35.922  1.00  0.00           C   
ATOM   2351  CD  GLU A 352      67.746 -20.479 -35.147  1.00  0.00           C   
ATOM   2352  OE1 GLU A 352      67.669 -19.244 -34.920  1.00  0.00           O   
ATOM   2353  OE2 GLU A 352      66.916 -21.314 -34.710  1.00  0.00           O 1-
ATOM   2354  C   GLU A 352      70.484 -23.600 -34.597  1.00  0.00           C   
ATOM   2355  O   GLU A 352      69.615 -24.246 -35.180  1.00  0.00           O   
ATOM   2356  N   GLU A 353      71.737 -24.052 -34.457  1.00  0.00           N   
ATOM   2357  CA  GLU A 353      72.169 -25.362 -34.968  1.00  0.00           C   
ATOM   2358  CB  GLU A 353      73.691 -25.441 -35.137  1.00  0.00           C   
ATOM   2359  CG  GLU A 353      74.230 -24.568 -36.270  1.00  0.00           C   
ATOM   2360  CD  GLU A 353      75.587 -25.107 -36.726  1.00  0.00           C   
ATOM   2361  OE1 GLU A 353      75.702 -25.553 -37.892  1.00  0.00           O   
ATOM   2362  OE2 GLU A 353      76.546 -25.131 -35.921  1.00  0.00           O 1-
ATOM   2363  C   GLU A 353      71.738 -26.508 -34.055  1.00  0.00           C   
ATOM   2364  O   GLU A 353      71.340 -27.547 -34.571  1.00  0.00           O   
ATOM   2365  N   ASP A 354      71.792 -26.341 -32.734  1.00  0.00           N   
ATOM   2366  CA  ASP A 354      71.282 -27.351 -31.805  1.00  0.00           C   
ATOM   2367  CB  ASP A 354      71.757 -27.053 -30.381  1.00  0.00           C   
ATOM   2368  CG  ASP A 354      73.270 -27.150 -30.171  1.00  0.00           C   
ATOM   2369  OD1 ASP A 354      73.744 -26.705 -29.105  1.00  0.00           O   
ATOM   2370  OD2 ASP A 354      74.029 -27.715 -30.991  1.00  0.00           O 1-
ATOM   2371  C   ASP A 354      69.748 -27.418 -31.863  1.00  0.00           C   
ATOM   2372  O   ASP A 354      69.206 -28.521 -31.812  1.00  0.00           O   
ATOM   2373  N   ALA A 355      69.067 -26.282 -32.052  1.00  0.00           N   
ATOM   2374  CA  ALA A 355      67.634 -26.248 -32.328  1.00  0.00           C   
ATOM   2375  CB  ALA A 355      67.166 -24.790 -32.272  1.00  0.00           C   
ATOM   2376  C   ALA A 355      67.293 -26.913 -33.675  1.00  0.00           C   
ATOM   2377  O   ALA A 355      66.361 -27.713 -33.701  1.00  0.00           O   
ATOM   2378  N   ALA A 356      68.047 -26.657 -34.751  1.00  0.00           N   
ATOM   2379  CA  ALA A 356      67.853 -27.333 -36.035  1.00  0.00           C   
ATOM   2380  CB  ALA A 356      68.747 -26.666 -37.086  1.00  0.00           C   
ATOM   2381  C   ALA A 356      68.132 -28.845 -35.950  1.00  0.00           C   
ATOM   2382  O   ALA A 356      67.361 -29.613 -36.524  1.00  0.00           O   
ATOM   2383  N   GLU A 357      69.160 -29.280 -35.217  1.00  0.00           N   
ATOM   2384  CA  GLU A 357      69.450 -30.702 -35.008  1.00  0.00           C   
ATOM   2385  CB  GLU A 357      70.849 -30.858 -34.382  1.00  0.00           C   
ATOM   2386  CG  GLU A 357      71.429 -32.283 -34.475  1.00  0.00           C   
ATOM   2387  CD  GLU A 357      72.030 -32.634 -35.849  1.00  0.00           C   
ATOM   2388  OE1 GLU A 357      72.792 -33.628 -35.948  1.00  0.00           O   
ATOM   2389  OE2 GLU A 357      71.822 -31.917 -36.851  1.00  0.00           O 1-
ATOM   2390  C   GLU A 357      68.360 -31.372 -34.152  1.00  0.00           C   
ATOM   2391  O   GLU A 357      67.999 -32.505 -34.465  1.00  0.00           O   
ATOM   2392  N   LEU A 358      67.773 -30.690 -33.156  1.00  0.00           N   
ATOM   2393  CA  LEU A 358      66.621 -31.210 -32.406  1.00  0.00           C   
ATOM   2394  CB  LEU A 358      66.411 -30.387 -31.117  1.00  0.00           C   
ATOM   2395  CG  LEU A 358      65.449 -31.062 -30.113  1.00  0.00           C   
ATOM   2396  CD1 LEU A 358      66.095 -32.267 -29.423  1.00  0.00           C   
ATOM   2397  CD2 LEU A 358      65.031 -30.085 -29.015  1.00  0.00           C   
ATOM   2398  C   LEU A 358      65.347 -31.254 -33.269  1.00  0.00           C   
ATOM   2399  O   LEU A 358      64.625 -32.243 -33.177  1.00  0.00           O   
ATOM   2400  N   VAL A 359      65.095 -30.263 -34.133  1.00  0.00           N   
ATOM   2401  CA  VAL A 359      63.990 -30.271 -35.115  1.00  0.00           C   
ATOM   2402  CB  VAL A 359      63.842 -28.872 -35.759  1.00  0.00           C   
ATOM   2403  CG1 VAL A 359      62.935 -28.841 -36.997  1.00  0.00           C   
ATOM   2404  CG2 VAL A 359      63.245 -27.882 -34.751  1.00  0.00           C   
ATOM   2405  C   VAL A 359      64.179 -31.370 -36.171  1.00  0.00           C   
ATOM   2406  O   VAL A 359      63.176 -31.910 -36.641  1.00  0.00           O   
ATOM   2407  N   ALA A 360      65.413 -31.750 -36.509  1.00  0.00           N   
ATOM   2408  CA  ALA A 360      65.700 -32.923 -37.333  1.00  0.00           C   
ATOM   2409  CB  ALA A 360      67.134 -32.812 -37.860  1.00  0.00           C   
ATOM   2410  C   ALA A 360      65.441 -34.233 -36.564  1.00  0.00           C   
ATOM   2411  O   ALA A 360      64.659 -35.057 -37.036  1.00  0.00           O   
ATOM   2412  N   LEU A 361      66.010 -34.390 -35.365  1.00  0.00           N   
ATOM   2413  CA  LEU A 361      65.848 -35.567 -34.501  1.00  0.00           C   
ATOM   2414  CB  LEU A 361      66.713 -35.309 -33.248  1.00  0.00           C   
ATOM   2415  CG  LEU A 361      67.112 -36.527 -32.397  1.00  0.00           C   
ATOM   2416  CD1 LEU A 361      67.962 -36.049 -31.218  1.00  0.00           C   
ATOM   2417  CD2 LEU A 361      65.916 -37.287 -31.841  1.00  0.00           C   
ATOM   2418  C   LEU A 361      64.360 -35.822 -34.175  1.00  0.00           C   
ATOM   2419  O   LEU A 361      63.901 -36.962 -34.272  1.00  0.00           O   
ATOM   2420  N   ALA A 362      63.586 -34.778 -33.877  1.00  0.00           N   
ATOM   2421  CA  ALA A 362      62.166 -34.881 -33.559  1.00  0.00           C   
ATOM   2422  CB  ALA A 362      61.679 -33.510 -33.081  1.00  0.00           C   
ATOM   2423  C   ALA A 362      61.309 -35.432 -34.717  1.00  0.00           C   
ATOM   2424  O   ALA A 362      60.269 -36.016 -34.419  1.00  0.00           O   
ATOM   2425  N   GLN A 363      61.738 -35.350 -35.985  1.00  0.00           N   
ATOM   2426  CA  GLN A 363      61.042 -36.014 -37.103  1.00  0.00           C   
ATOM   2427  CB  GLN A 363      61.644 -35.577 -38.454  1.00  0.00           C   
ATOM   2428  CG  GLN A 363      61.415 -34.084 -38.743  1.00  0.00           C   
ATOM   2429  CD  GLN A 363      62.342 -33.512 -39.813  1.00  0.00           C   
ATOM   2430  OE1 GLN A 363      62.512 -34.065 -40.892  1.00  0.00           O   
ATOM   2431  NE2 GLN A 363      62.960 -32.380 -39.557  1.00  0.00           N   
ATOM   2432  C   GLN A 363      61.109 -37.542 -36.957  1.00  0.00           C   
ATOM   2433  O   GLN A 363      60.085 -38.204 -37.125  1.00  0.00           O   
ATOM   2434  N   ALA A 364      62.262 -38.088 -36.558  1.00  0.00           N   
ATOM   2435  CA  ALA A 364      62.409 -39.512 -36.273  1.00  0.00           C   
ATOM   2436  CB  ALA A 364      63.902 -39.834 -36.173  1.00  0.00           C   
ATOM   2437  C   ALA A 364      61.650 -39.926 -35.000  1.00  0.00           C   
ATOM   2438  O   ALA A 364      61.037 -40.992 -35.000  1.00  0.00           O   
ATOM   2439  N   VAL A 365      61.624 -39.092 -33.953  1.00  0.00           N   
ATOM   2440  CA  VAL A 365      60.815 -39.364 -32.747  1.00  0.00           C   
ATOM   2441  CB  VAL A 365      61.158 -38.395 -31.600  1.00  0.00           C   
ATOM   2442  CG1 VAL A 365      60.325 -38.651 -30.338  1.00  0.00           C   
ATOM   2443  CG2 VAL A 365      62.628 -38.554 -31.202  1.00  0.00           C   
ATOM   2444  C   VAL A 365      59.319 -39.340 -33.069  1.00  0.00           C   
ATOM   2445  O   VAL A 365      58.617 -40.217 -32.574  1.00  0.00           O   
ATOM   2446  N   ASN A 366      58.842 -38.445 -33.939  1.00  0.00           N   
ATOM   2447  CA  ASN A 366      57.454 -38.443 -34.405  1.00  0.00           C   
ATOM   2448  CB  ASN A 366      57.230 -37.204 -35.287  1.00  0.00           C   
ATOM   2449  CG  ASN A 366      55.758 -36.954 -35.557  1.00  0.00           C   
ATOM   2450  OD1 ASN A 366      55.109 -36.300 -34.757  1.00  0.00           O   
ATOM   2451  ND2 ASN A 366      55.214 -37.445 -36.646  1.00  0.00           N   
ATOM   2452  C   ASN A 366      57.078 -39.747 -35.131  1.00  0.00           C   
ATOM   2453  O   ASN A 366      55.931 -40.160 -35.005  1.00  0.00           O   
ATOM   2454  N   ALA A 367      58.018 -40.413 -35.814  1.00  0.00           N   
ATOM   2455  CA  ALA A 367      57.802 -41.753 -36.358  1.00  0.00           C   
ATOM   2456  CB  ALA A 367      58.823 -42.013 -37.474  1.00  0.00           C   
ATOM   2457  C   ALA A 367      57.832 -42.837 -35.260  1.00  0.00           C   
ATOM   2458  O   ALA A 367      56.865 -43.594 -35.163  1.00  0.00           O   
ATOM   2459  N   ARG A 368      58.866 -42.897 -34.402  1.00  0.00           N   
ATOM   2460  CA  ARG A 368      58.974 -43.948 -33.362  1.00  0.00           C   
ATOM   2461  CB  ARG A 368      60.358 -43.942 -32.683  1.00  0.00           C   
ATOM   2462  CG  ARG A 368      61.537 -44.148 -33.655  1.00  0.00           C   
ATOM   2463  CD  ARG A 368      62.798 -44.730 -32.991  1.00  0.00           C   
ATOM   2464  NE  ARG A 368      63.187 -44.042 -31.744  1.00  0.00           N   
ATOM   2465  CZ  ARG A 368      63.880 -42.932 -31.587  1.00  0.00           C   
ATOM   2466  NH1 ARG A 368      64.391 -42.231 -32.557  1.00  0.00           N 1+
ATOM   2467  NH2 ARG A 368      64.105 -42.497 -30.389  1.00  0.00           N   
ATOM   2468  C   ARG A 368      57.857 -43.875 -32.309  1.00  0.00           C   
ATOM   2469  O   ARG A 368      57.472 -44.924 -31.801  1.00  0.00           O   
ATOM   2470  N   ALA A 369      57.327 -42.685 -32.020  1.00  0.00           N   
ATOM   2471  CA  ALA A 369      56.227 -42.451 -31.082  1.00  0.00           C   
ATOM   2472  CB  ALA A 369      56.619 -41.293 -30.151  1.00  0.00           C   
ATOM   2473  C   ALA A 369      54.862 -42.228 -31.774  1.00  0.00           C   
ATOM   2474  O   ALA A 369      53.918 -41.841 -31.080  1.00  0.00           O   
ATOM   2475  N   LEU A 370      54.728 -42.472 -33.088  1.00  0.00           N   
ATOM   2476  CA  LEU A 370      53.532 -42.120 -33.870  1.00  0.00           C   
ATOM   2477  CB  LEU A 370      53.698 -42.619 -35.322  1.00  0.00           C   
ATOM   2478  CG  LEU A 370      52.601 -42.153 -36.301  1.00  0.00           C   
ATOM   2479  CD1 LEU A 370      52.527 -40.629 -36.433  1.00  0.00           C   
ATOM   2480  CD2 LEU A 370      52.876 -42.734 -37.688  1.00  0.00           C   
ATOM   2481  C   LEU A 370      52.188 -42.575 -33.255  1.00  0.00           C   
ATOM   2482  O   LEU A 370      51.269 -41.753 -33.301  1.00  0.00           O   
ATOM   2483  N   PRO A 371      52.034 -43.765 -32.630  1.00  0.00           N   
ATOM   2484  CD  PRO A 371      52.970 -44.881 -32.603  1.00  0.00           C   
ATOM   2485  CG  PRO A 371      52.110 -46.120 -32.381  1.00  0.00           C   
ATOM   2486  CB  PRO A 371      51.004 -45.590 -31.474  1.00  0.00           C   
ATOM   2487  CA  PRO A 371      50.770 -44.168 -31.998  1.00  0.00           C   
ATOM   2488  C   PRO A 371      50.284 -43.248 -30.868  1.00  0.00           C   
ATOM   2489  O   PRO A 371      49.098 -43.302 -30.557  1.00  0.00           O   
ATOM   2490  N   ALA A 372      51.150 -42.417 -30.277  1.00  0.00           N   
ATOM   2491  CA  ALA A 372      50.774 -41.438 -29.257  1.00  0.00           C   
ATOM   2492  CB  ALA A 372      51.910 -41.355 -28.230  1.00  0.00           C   
ATOM   2493  C   ALA A 372      50.426 -40.049 -29.832  1.00  0.00           C   
ATOM   2494  O   ALA A 372      49.877 -39.245 -29.086  1.00  0.00           O   
ATOM   2495  N   VAL A 373      50.742 -39.748 -31.100  1.00  0.00           N   
ATOM   2496  CA  VAL A 373      50.622 -38.381 -31.660  1.00  0.00           C   
ATOM   2497  CB  VAL A 373      51.995 -37.681 -31.743  1.00  0.00           C   
ATOM   2498  CG1 VAL A 373      52.596 -37.461 -30.349  1.00  0.00           C   
ATOM   2499  CG2 VAL A 373      53.019 -38.430 -32.608  1.00  0.00           C   
ATOM   2500  C   VAL A 373      49.904 -38.287 -33.010  1.00  0.00           C   
ATOM   2501  O   VAL A 373      49.411 -37.204 -33.311  1.00  0.00           O   
ATOM   2502  N   GLN A 374      49.836 -39.366 -33.799  1.00  0.00           N   
ATOM   2503  CA  GLN A 374      49.148 -39.516 -35.100  1.00  0.00           C   
ATOM   2504  CB  GLN A 374      47.620 -39.610 -34.878  1.00  0.00           C   
ATOM   2505  CG  GLN A 374      47.202 -40.782 -33.965  1.00  0.00           C   
ATOM   2506  CD  GLN A 374      45.685 -40.880 -33.809  1.00  0.00           C   
ATOM   2507  OE1 GLN A 374      45.123 -40.424 -32.826  1.00  0.00           O   
ATOM   2508  NE2 GLN A 374      44.963 -41.466 -34.739  1.00  0.00           N   
ATOM   2509  C   GLN A 374      49.513 -38.512 -36.227  1.00  0.00           C   
ATOM   2510  O   GLN A 374      49.173 -38.786 -37.378  1.00  0.00           O   
ATOM   2511  N   GLN A 375      50.198 -37.398 -35.950  1.00  0.00           N   
ATOM   2512  CA  GLN A 375      50.452 -36.324 -36.914  1.00  0.00           C   
ATOM   2513  CB  GLN A 375      50.863 -35.021 -36.186  1.00  0.00           C   
ATOM   2514  CG  GLN A 375      52.144 -35.133 -35.336  1.00  0.00           C   
ATOM   2515  CD  GLN A 375      52.644 -33.816 -34.738  1.00  0.00           C   
ATOM   2516  OE1 GLN A 375      51.937 -32.818 -34.665  1.00  0.00           O   
ATOM   2517  NE2 GLN A 375      53.869 -33.785 -34.267  1.00  0.00           N   
ATOM   2518  C   GLN A 375      51.430 -36.715 -38.042  1.00  0.00           C   
ATOM   2519  O   GLN A 375      52.536 -37.183 -37.777  1.00  0.00           O   
ATOM   2520  N   ASN A 376      51.046 -36.436 -39.291  1.00  0.00           N   
ATOM   2521  CA  ASN A 376      51.864 -36.579 -40.510  1.00  0.00           C   
ATOM   2522  CB  ASN A 376      50.915 -37.094 -41.615  1.00  0.00           C   
ATOM   2523  CG  ASN A 376      51.572 -37.709 -42.843  1.00  0.00           C   
ATOM   2524  OD1 ASN A 376      52.774 -37.648 -43.048  1.00  0.00           O   
ATOM   2525  ND2 ASN A 376      50.788 -38.333 -43.686  1.00  0.00           N   
ATOM   2526  C   ASN A 376      52.625 -35.261 -40.833  1.00  0.00           C   
ATOM   2527  O   ASN A 376      52.892 -34.942 -41.991  1.00  0.00           O   
ATOM   2528  N   ASN A 377      52.900 -34.456 -39.803  1.00  0.00           N   
ATOM   2529  CA  ASN A 377      53.483 -33.115 -39.855  1.00  0.00           C   
ATOM   2530  CB  ASN A 377      52.337 -32.090 -40.014  1.00  0.00           C   
ATOM   2531  CG  ASN A 377      52.821 -30.650 -40.115  1.00  0.00           C   
ATOM   2532  OD1 ASN A 377      53.856 -30.393 -40.709  1.00  0.00           O   
ATOM   2533  ND2 ASN A 377      52.134 -29.699 -39.526  1.00  0.00           N   
ATOM   2534  C   ASN A 377      54.288 -32.858 -38.564  1.00  0.00           C   
ATOM   2535  O   ASN A 377      54.034 -33.537 -37.571  1.00  0.00           O   
ATOM   2536  N   LEU A 378      55.189 -31.874 -38.568  1.00  0.00           N   
ATOM   2537  CA  LEU A 378      55.902 -31.387 -37.386  1.00  0.00           C   
ATOM   2538  CB  LEU A 378      57.300 -32.032 -37.357  1.00  0.00           C   
ATOM   2539  CG  LEU A 378      58.163 -31.636 -36.142  1.00  0.00           C   
ATOM   2540  CD1 LEU A 378      59.072 -32.797 -35.746  1.00  0.00           C   
ATOM   2541  CD2 LEU A 378      59.069 -30.438 -36.451  1.00  0.00           C   
ATOM   2542  C   LEU A 378      55.908 -29.851 -37.373  1.00  0.00           C   
ATOM   2543  O   LEU A 378      56.187 -29.243 -38.409  1.00  0.00           O   
ATOM   2544  N   ASP A 379      55.590 -29.247 -36.229  1.00  0.00           N   
ATOM   2545  CA  ASP A 379      55.327 -27.807 -36.082  1.00  0.00           C   
ATOM   2546  CB  ASP A 379      53.917 -27.645 -35.466  1.00  0.00           C   
ATOM   2547  CG  ASP A 379      53.166 -26.369 -35.853  1.00  0.00           C   
ATOM   2548  OD1 ASP A 379      53.524 -25.701 -36.849  1.00  0.00           O   
ATOM   2549  OD2 ASP A 379      52.093 -26.108 -35.256  1.00  0.00           O 1-
ATOM   2550  C   ASP A 379      56.480 -27.140 -35.296  1.00  0.00           C   
ATOM   2551  O   ASP A 379      56.436 -27.063 -34.067  1.00  0.00           O   
ATOM   2552  N   GLU A 380      57.560 -26.767 -35.994  1.00  0.00           N   
ATOM   2553  CA  GLU A 380      58.909 -26.658 -35.404  1.00  0.00           C   
ATOM   2554  CB  GLU A 380      59.973 -26.573 -36.520  1.00  0.00           C   
ATOM   2555  CG  GLU A 380      59.930 -25.285 -37.361  1.00  0.00           C   
ATOM   2556  CD  GLU A 380      61.116 -25.190 -38.335  1.00  0.00           C   
ATOM   2557  OE1 GLU A 380      60.895 -25.099 -39.565  1.00  0.00           O   
ATOM   2558  OE2 GLU A 380      62.278 -25.143 -37.867  1.00  0.00           O 1-
ATOM   2559  C   GLU A 380      59.123 -25.542 -34.363  1.00  0.00           C   
ATOM   2560  O   GLU A 380      60.057 -25.669 -33.570  1.00  0.00           O   
ATOM   2561  N   ASP A 381      58.289 -24.498 -34.322  1.00  0.00           N   
ATOM   2562  CA  ASP A 381      58.466 -23.326 -33.445  1.00  0.00           C   
ATOM   2563  CB  ASP A 381      57.306 -22.353 -33.705  1.00  0.00           C   
ATOM   2564  CG  ASP A 381      57.438 -21.059 -32.899  1.00  0.00           C   
ATOM   2565  OD1 ASP A 381      58.233 -20.176 -33.291  1.00  0.00           O   
ATOM   2566  OD2 ASP A 381      56.744 -20.898 -31.874  1.00  0.00           O 1-
ATOM   2567  C   ASP A 381      58.548 -23.704 -31.953  1.00  0.00           C   
ATOM   2568  O   ASP A 381      59.433 -23.206 -31.253  1.00  0.00           O   
ATOM   2569  N   LEU A 382      57.709 -24.646 -31.502  1.00  0.00           N   
ATOM   2570  CA  LEU A 382      57.746 -25.184 -30.138  1.00  0.00           C   
ATOM   2571  CB  LEU A 382      56.560 -26.159 -29.972  1.00  0.00           C   
ATOM   2572  CG  LEU A 382      56.330 -26.808 -28.588  1.00  0.00           C   
ATOM   2573  CD1 LEU A 382      57.338 -27.885 -28.178  1.00  0.00           C   
ATOM   2574  CD2 LEU A 382      56.261 -25.769 -27.469  1.00  0.00           C   
ATOM   2575  C   LEU A 382      59.085 -25.871 -29.858  1.00  0.00           C   
ATOM   2576  O   LEU A 382      59.669 -25.627 -28.805  1.00  0.00           O   
ATOM   2577  N   ILE A 383      59.570 -26.695 -30.785  1.00  0.00           N   
ATOM   2578  CA  ILE A 383      60.764 -27.529 -30.597  1.00  0.00           C   
ATOM   2579  CB  ILE A 383      60.755 -28.681 -31.631  1.00  0.00           C   
ATOM   2580  CG2 ILE A 383      62.051 -29.514 -31.566  1.00  0.00           C   
ATOM   2581  CG1 ILE A 383      59.531 -29.601 -31.380  1.00  0.00           C   
ATOM   2582  CD1 ILE A 383      59.166 -30.483 -32.575  1.00  0.00           C   
ATOM   2583  C   ILE A 383      62.028 -26.660 -30.631  1.00  0.00           C   
ATOM   2584  O   ILE A 383      62.923 -26.910 -29.822  1.00  0.00           O   
ATOM   2585  N   ARG A 384      62.068 -25.591 -31.443  1.00  0.00           N   
ATOM   2586  CA  ARG A 384      63.119 -24.565 -31.350  1.00  0.00           C   
ATOM   2587  CB  ARG A 384      63.027 -23.542 -32.490  1.00  0.00           C   
ATOM   2588  CG  ARG A 384      63.346 -24.155 -33.855  1.00  0.00           C   
ATOM   2589  CD  ARG A 384      63.657 -23.059 -34.879  1.00  0.00           C   
ATOM   2590  NE  ARG A 384      63.908 -23.668 -36.189  1.00  0.00           N   
ATOM   2591  CZ  ARG A 384      65.059 -23.959 -36.754  1.00  0.00           C   
ATOM   2592  NH1 ARG A 384      66.218 -23.530 -36.329  1.00  0.00           N 1+
ATOM   2593  NH2 ARG A 384      65.009 -24.731 -37.795  1.00  0.00           N   
ATOM   2594  C   ARG A 384      63.085 -23.841 -30.008  1.00  0.00           C   
ATOM   2595  O   ARG A 384      64.122 -23.803 -29.356  1.00  0.00           O   
ATOM   2596  N   LYS A 385      61.930 -23.334 -29.566  1.00  0.00           N   
ATOM   2597  CA  LYS A 385      61.820 -22.593 -28.295  1.00  0.00           C   
ATOM   2598  CB  LYS A 385      60.474 -21.856 -28.250  1.00  0.00           C   
ATOM   2599  CG  LYS A 385      60.500 -20.652 -29.210  1.00  0.00           C   
ATOM   2600  CD  LYS A 385      59.103 -20.089 -29.482  1.00  0.00           C   
ATOM   2601  CE  LYS A 385      59.211 -18.873 -30.412  1.00  0.00           C   
ATOM   2602  NZ  LYS A 385      57.905 -18.533 -31.013  1.00  0.00           N 1+
ATOM   2603  C   LYS A 385      62.073 -23.477 -27.068  1.00  0.00           C   
ATOM   2604  O   LYS A 385      62.644 -22.965 -26.111  1.00  0.00           O   
ATOM   2605  N   LEU A 386      61.767 -24.774 -27.124  1.00  0.00           N   
ATOM   2606  CA  LEU A 386      62.202 -25.774 -26.143  1.00  0.00           C   
ATOM   2607  CB  LEU A 386      61.477 -27.103 -26.443  1.00  0.00           C   
ATOM   2608  CG  LEU A 386      61.870 -28.288 -25.537  1.00  0.00           C   
ATOM   2609  CD1 LEU A 386      61.489 -28.060 -24.075  1.00  0.00           C   
ATOM   2610  CD2 LEU A 386      61.162 -29.555 -26.021  1.00  0.00           C   
ATOM   2611  C   LEU A 386      63.734 -25.929 -26.150  1.00  0.00           C   
ATOM   2612  O   LEU A 386      64.327 -25.827 -25.079  1.00  0.00           O   
ATOM   2613  N   ALA A 387      64.368 -26.111 -27.315  1.00  0.00           N   
ATOM   2614  CA  ALA A 387      65.828 -26.198 -27.421  1.00  0.00           C   
ATOM   2615  CB  ALA A 387      66.215 -26.474 -28.880  1.00  0.00           C   
ATOM   2616  C   ALA A 387      66.525 -24.927 -26.907  1.00  0.00           C   
ATOM   2617  O   ALA A 387      67.514 -25.051 -26.189  1.00  0.00           O   
ATOM   2618  N   TYR A 388      65.997 -23.737 -27.213  1.00  0.00           N   
ATOM   2619  CA  TYR A 388      66.582 -22.455 -26.819  1.00  0.00           C   
ATOM   2620  CB  TYR A 388      65.728 -21.299 -27.375  1.00  0.00           C   
ATOM   2621  CG  TYR A 388      65.618 -21.103 -28.886  1.00  0.00           C   
ATOM   2622  CD1 TYR A 388      66.503 -21.705 -29.811  1.00  0.00           C   
ATOM   2623  CE1 TYR A 388      66.370 -21.449 -31.193  1.00  0.00           C   
ATOM   2624  CZ  TYR A 388      65.341 -20.601 -31.661  1.00  0.00           C   
ATOM   2625  OH  TYR A 388      65.177 -20.350 -32.988  1.00  0.00           O   
ATOM   2626  CE2 TYR A 388      64.465 -19.998 -30.739  1.00  0.00           C   
ATOM   2627  CD2 TYR A 388      64.610 -20.240 -29.360  1.00  0.00           C   
ATOM   2628  C   TYR A 388      66.737 -22.282 -25.295  1.00  0.00           C   
ATOM   2629  O   TYR A 388      67.622 -21.516 -24.916  1.00  0.00           O   
ATOM   2630  N   VAL A 389      65.940 -22.968 -24.461  1.00  0.00           N   
ATOM   2631  CA  VAL A 389      65.949 -22.846 -22.985  1.00  0.00           C   
ATOM   2632  CB  VAL A 389      64.649 -22.192 -22.462  1.00  0.00           C   
ATOM   2633  CG1 VAL A 389      64.369 -20.851 -23.153  1.00  0.00           C   
ATOM   2634  CG2 VAL A 389      63.411 -23.089 -22.623  1.00  0.00           C   
ATOM   2635  C   VAL A 389      66.239 -24.173 -22.259  1.00  0.00           C   
ATOM   2636  O   VAL A 389      66.104 -24.223 -21.037  1.00  0.00           O   
ATOM   2637  N   ALA A 390      66.629 -25.235 -22.974  1.00  0.00           N   
ATOM   2638  CA  ALA A 390      66.620 -26.624 -22.487  1.00  0.00           C   
ATOM   2639  CB  ALA A 390      67.057 -27.520 -23.654  1.00  0.00           C   
ATOM   2640  C   ALA A 390      67.479 -26.916 -21.233  1.00  0.00           C   
ATOM   2641  O   ALA A 390      67.291 -27.975 -20.633  1.00  0.00           O   
ATOM   2642  N   ALA A 391      68.395 -26.022 -20.848  1.00  0.00           N   
ATOM   2643  CA  ALA A 391      69.277 -26.173 -19.689  1.00  0.00           C   
ATOM   2644  CB  ALA A 391      70.720 -25.990 -20.180  1.00  0.00           C   
ATOM   2645  C   ALA A 391      68.943 -25.235 -18.503  1.00  0.00           C   
ATOM   2646  O   ALA A 391      69.567 -25.406 -17.452  1.00  0.00           O   
ATOM   2647  N   GLY A 392      68.021 -24.276 -18.653  1.00  0.00           N   
ATOM   2648  CA  GLY A 392      67.658 -23.305 -17.609  1.00  0.00           C   
ATOM   2649  C   GLY A 392      66.513 -23.761 -16.696  1.00  0.00           C   
ATOM   2650  O   GLY A 392      65.751 -24.654 -17.073  1.00  0.00           O   
ATOM   2651  N   ASP A 393      66.379 -23.157 -15.511  1.00  0.00           N   
ATOM   2652  CA  ASP A 393      65.397 -23.568 -14.499  1.00  0.00           C   
ATOM   2653  CB  ASP A 393      65.974 -24.718 -13.667  1.00  0.00           C   
ATOM   2654  CG  ASP A 393      64.942 -25.205 -12.662  1.00  0.00           C   
ATOM   2655  OD1 ASP A 393      63.955 -25.867 -13.048  1.00  0.00           O   
ATOM   2656  OD2 ASP A 393      65.084 -24.894 -11.459  1.00  0.00           O 1-
ATOM   2657  C   ASP A 393      64.915 -22.418 -13.589  1.00  0.00           C   
ATOM   2658  O   ASP A 393      65.706 -21.549 -13.203  1.00  0.00           O   
ATOM   2659  N   LEU A 394      63.621 -22.438 -13.251  1.00  0.00           N   
ATOM   2660  CA  LEU A 394      62.854 -21.281 -12.787  1.00  0.00           C   
ATOM   2661  CB  LEU A 394      62.028 -20.818 -14.008  1.00  0.00           C   
ATOM   2662  CG  LEU A 394      60.989 -19.726 -13.736  1.00  0.00           C   
ATOM   2663  CD1 LEU A 394      61.629 -18.416 -13.279  1.00  0.00           C   
ATOM   2664  CD2 LEU A 394      60.157 -19.464 -14.990  1.00  0.00           C   
ATOM   2665  C   LEU A 394      61.991 -21.596 -11.543  1.00  0.00           C   
ATOM   2666  O   LEU A 394      61.165 -22.512 -11.583  1.00  0.00           O   
ATOM   2667  N   ALA A 395      62.126 -20.803 -10.474  1.00  0.00           N   
ATOM   2668  CA  ALA A 395      61.510 -21.074  -9.170  1.00  0.00           C   
ATOM   2669  CB  ALA A 395      61.927 -19.978  -8.182  1.00  0.00           C   
ATOM   2670  C   ALA A 395      59.975 -21.286  -9.183  1.00  0.00           C   
ATOM   2671  O   ALA A 395      59.569 -22.320  -8.647  1.00  0.00           O   
ATOM   2672  N   PRO A 396      59.125 -20.427  -9.792  1.00  0.00           N   
ATOM   2673  CD  PRO A 396      59.419 -19.116 -10.351  1.00  0.00           C   
ATOM   2674  CG  PRO A 396      58.249 -18.792 -11.275  1.00  0.00           C   
ATOM   2675  CB  PRO A 396      57.075 -19.465 -10.575  1.00  0.00           C   
ATOM   2676  CA  PRO A 396      57.675 -20.637  -9.790  1.00  0.00           C   
ATOM   2677  C   PRO A 396      57.227 -21.982 -10.373  1.00  0.00           C   
ATOM   2678  O   PRO A 396      56.291 -22.561  -9.822  1.00  0.00           O   
ATOM   2679  N   ILE A 397      57.890 -22.519 -11.406  1.00  0.00           N   
ATOM   2680  CA  ILE A 397      57.518 -23.836 -11.956  1.00  0.00           C   
ATOM   2681  CB  ILE A 397      57.875 -23.985 -13.454  1.00  0.00           C   
ATOM   2682  CG2 ILE A 397      57.225 -22.835 -14.249  1.00  0.00           C   
ATOM   2683  CG1 ILE A 397      59.388 -24.056 -13.750  1.00  0.00           C   
ATOM   2684  CD1 ILE A 397      59.709 -24.569 -15.161  1.00  0.00           C   
ATOM   2685  C   ILE A 397      58.037 -24.987 -11.080  1.00  0.00           C   
ATOM   2686  O   ILE A 397      57.370 -26.018 -11.018  1.00  0.00           O   
ATOM   2687  N   ASN A 398      59.131 -24.792 -10.336  1.00  0.00           N   
ATOM   2688  CA  ASN A 398      59.609 -25.754  -9.336  1.00  0.00           C   
ATOM   2689  CB  ASN A 398      61.043 -25.393  -8.901  1.00  0.00           C   
ATOM   2690  CG  ASN A 398      62.102 -25.761  -9.928  1.00  0.00           C   
ATOM   2691  OD1 ASN A 398      62.962 -26.587  -9.655  1.00  0.00           O   
ATOM   2692  ND2 ASN A 398      62.107 -25.154 -11.084  1.00  0.00           N   
ATOM   2693  C   ASN A 398      58.645 -25.820  -8.138  1.00  0.00           C   
ATOM   2694  O   ASN A 398      58.370 -26.928  -7.682  1.00  0.00           O   
ATOM   2695  N   ALA A 399      58.077 -24.692  -7.693  1.00  0.00           N   
ATOM   2696  CA  ALA A 399      57.015 -24.666  -6.685  1.00  0.00           C   
ATOM   2697  CB  ALA A 399      56.833 -23.222  -6.201  1.00  0.00           C   
ATOM   2698  C   ALA A 399      55.698 -25.266  -7.217  1.00  0.00           C   
ATOM   2699  O   ALA A 399      55.108 -26.098  -6.527  1.00  0.00           O   
ATOM   2700  N   PHE A 400      55.278 -24.926  -8.441  1.00  0.00           N   
ATOM   2701  CA  PHE A 400      54.045 -25.450  -9.040  1.00  0.00           C   
ATOM   2702  CB  PHE A 400      53.801 -24.747 -10.385  1.00  0.00           C   
ATOM   2703  CG  PHE A 400      52.451 -25.030 -11.019  1.00  0.00           C   
ATOM   2704  CD1 PHE A 400      51.394 -24.116 -10.854  1.00  0.00           C   
ATOM   2705  CE1 PHE A 400      50.147 -24.355 -11.457  1.00  0.00           C   
ATOM   2706  CZ  PHE A 400      49.954 -25.509 -12.237  1.00  0.00           C   
ATOM   2707  CE2 PHE A 400      51.003 -26.430 -12.397  1.00  0.00           C   
ATOM   2708  CD2 PHE A 400      52.250 -26.189 -11.794  1.00  0.00           C   
ATOM   2709  C   PHE A 400      54.084 -26.980  -9.189  1.00  0.00           C   
ATOM   2710  O   PHE A 400      53.210 -27.657  -8.645  1.00  0.00           O   
ATOM   2711  N   ILE A 401      55.108 -27.532  -9.850  1.00  0.00           N   
ATOM   2712  CA  ILE A 401      55.262 -28.988 -10.006  1.00  0.00           C   
ATOM   2713  CB  ILE A 401      56.285 -29.318 -11.123  1.00  0.00           C   
ATOM   2714  CG2 ILE A 401      56.438 -30.836 -11.326  1.00  0.00           C   
ATOM   2715  CG1 ILE A 401      55.932 -28.666 -12.481  1.00  0.00           C   
ATOM   2716  CD1 ILE A 401      54.621 -29.139 -13.120  1.00  0.00           C   
ATOM   2717  C   ILE A 401      55.606 -29.644  -8.661  1.00  0.00           C   
ATOM   2718  O   ILE A 401      55.120 -30.745  -8.414  1.00  0.00           O   
ATOM   2719  N   GLY A 402      56.333 -28.971  -7.762  1.00  0.00           N   
ATOM   2720  CA  GLY A 402      56.628 -29.472  -6.417  1.00  0.00           C   
ATOM   2721  C   GLY A 402      55.398 -29.583  -5.512  1.00  0.00           C   
ATOM   2722  O   GLY A 402      55.376 -30.478  -4.665  1.00  0.00           O   
ATOM   2723  N   GLY A 403      54.366 -28.758  -5.713  1.00  0.00           N   
ATOM   2724  CA  GLY A 403      53.052 -28.930  -5.088  1.00  0.00           C   
ATOM   2725  C   GLY A 403      52.322 -30.166  -5.617  1.00  0.00           C   
ATOM   2726  O   GLY A 403      51.848 -30.963  -4.807  1.00  0.00           O   
ATOM   2727  N   LEU A 404      52.289 -30.371  -6.938  1.00  0.00           N   
ATOM   2728  CA  LEU A 404      51.605 -31.513  -7.560  1.00  0.00           C   
ATOM   2729  CB  LEU A 404      51.465 -31.276  -9.075  1.00  0.00           C   
ATOM   2730  CG  LEU A 404      50.680 -30.017  -9.488  1.00  0.00           C   
ATOM   2731  CD1 LEU A 404      50.626 -29.935 -11.013  1.00  0.00           C   
ATOM   2732  CD2 LEU A 404      49.250 -30.007  -8.945  1.00  0.00           C   
ATOM   2733  C   LEU A 404      52.309 -32.852  -7.281  1.00  0.00           C   
ATOM   2734  O   LEU A 404      51.636 -33.807  -6.902  1.00  0.00           O   
ATOM   2735  N   ALA A 405      53.635 -32.925  -7.395  1.00  0.00           N   
ATOM   2736  CA  ALA A 405      54.392 -34.140  -7.102  1.00  0.00           C   
ATOM   2737  CB  ALA A 405      55.829 -33.929  -7.581  1.00  0.00           C   
ATOM   2738  C   ALA A 405      54.319 -34.516  -5.609  1.00  0.00           C   
ATOM   2739  O   ALA A 405      54.194 -35.703  -5.306  1.00  0.00           O   
ATOM   2740  N   ALA A 406      54.303 -33.547  -4.688  1.00  0.00           N   
ATOM   2741  CA  ALA A 406      54.047 -33.831  -3.278  1.00  0.00           C   
ATOM   2742  CB  ALA A 406      54.480 -32.626  -2.449  1.00  0.00           C   
ATOM   2743  C   ALA A 406      52.584 -34.235  -3.008  1.00  0.00           C   
ATOM   2744  O   ALA A 406      52.384 -35.091  -2.151  1.00  0.00           O   
ATOM   2745  N   GLN A 407      51.592 -33.724  -3.750  1.00  0.00           N   
ATOM   2746  CA  GLN A 407      50.205 -34.207  -3.670  1.00  0.00           C   
ATOM   2747  CB  GLN A 407      49.302 -33.320  -4.549  1.00  0.00           C   
ATOM   2748  CG  GLN A 407      47.799 -33.628  -4.432  1.00  0.00           C   
ATOM   2749  CD  GLN A 407      47.157 -33.196  -3.115  1.00  0.00           C   
ATOM   2750  OE1 GLN A 407      47.798 -32.641  -2.237  1.00  0.00           O   
ATOM   2751  NE2 GLN A 407      45.871 -33.405  -2.938  1.00  0.00           N   
ATOM   2752  C   GLN A 407      50.105 -35.684  -4.083  1.00  0.00           C   
ATOM   2753  O   GLN A 407      49.380 -36.433  -3.428  1.00  0.00           O   
ATOM   2754  N   GLU A 408      50.848 -36.123  -5.101  1.00  0.00           N   
ATOM   2755  CA  GLU A 408      50.946 -37.540  -5.467  1.00  0.00           C   
ATOM   2756  CB  GLU A 408      51.708 -37.688  -6.795  1.00  0.00           C   
ATOM   2757  CG  GLU A 408      50.941 -37.162  -8.023  1.00  0.00           C   
ATOM   2758  CD  GLU A 408      49.560 -37.808  -8.196  1.00  0.00           C   
ATOM   2759  OE1 GLU A 408      48.581 -37.101  -8.523  1.00  0.00           O   
ATOM   2760  OE2 GLU A 408      49.417 -39.029  -7.974  1.00  0.00           O 1-
ATOM   2761  C   GLU A 408      51.582 -38.385  -4.346  1.00  0.00           C   
ATOM   2762  O   GLU A 408      50.997 -39.411  -3.990  1.00  0.00           O   
ATOM   2763  N   VAL A 409      52.674 -37.934  -3.713  1.00  0.00           N   
ATOM   2764  CA  VAL A 409      53.255 -38.620  -2.538  1.00  0.00           C   
ATOM   2765  CB  VAL A 409      54.591 -37.985  -2.099  1.00  0.00           C   
ATOM   2766  CG1 VAL A 409      55.176 -38.671  -0.855  1.00  0.00           C   
ATOM   2767  CG2 VAL A 409      55.657 -38.081  -3.196  1.00  0.00           C   
ATOM   2768  C   VAL A 409      52.271 -38.652  -1.361  1.00  0.00           C   
ATOM   2769  O   VAL A 409      52.127 -39.706  -0.747  1.00  0.00           O   
ATOM   2770  N   MET A 410      51.554 -37.567  -1.062  1.00  0.00           N   
ATOM   2771  CA  MET A 410      50.572 -37.538   0.030  1.00  0.00           C   
ATOM   2772  CB  MET A 410      50.131 -36.094   0.312  1.00  0.00           C   
ATOM   2773  CG  MET A 410      51.248 -35.301   1.006  1.00  0.00           C   
ATOM   2774  SD  MET A 410      50.855 -33.552   1.282  1.00  0.00           S   
ATOM   2775  CE  MET A 410      49.559 -33.676   2.544  1.00  0.00           C   
ATOM   2776  C   MET A 410      49.371 -38.455  -0.244  1.00  0.00           C   
ATOM   2777  O   MET A 410      48.879 -39.064   0.709  1.00  0.00           O   
ATOM   2778  N   LYS A 411      48.943 -38.645  -1.500  1.00  0.00           N   
ATOM   2779  CA  LYS A 411      47.967 -39.692  -1.863  1.00  0.00           C   
ATOM   2780  CB  LYS A 411      47.454 -39.482  -3.294  1.00  0.00           C   
ATOM   2781  CG  LYS A 411      46.503 -38.277  -3.387  1.00  0.00           C   
ATOM   2782  CD  LYS A 411      45.884 -38.126  -4.782  1.00  0.00           C   
ATOM   2783  CE  LYS A 411      46.953 -37.932  -5.866  1.00  0.00           C   
ATOM   2784  NZ  LYS A 411      46.356 -37.849  -7.217  1.00  0.00           N 1+
ATOM   2785  C   LYS A 411      48.549 -41.097  -1.688  1.00  0.00           C   
ATOM   2786  O   LYS A 411      47.858 -41.930  -1.103  1.00  0.00           O   
ATOM   2787  N   ALA A 412      49.797 -41.339  -2.096  1.00  0.00           N   
ATOM   2788  CA  ALA A 412      50.468 -42.627  -1.907  1.00  0.00           C   
ATOM   2789  CB  ALA A 412      51.811 -42.592  -2.647  1.00  0.00           C   
ATOM   2790  C   ALA A 412      50.633 -43.001  -0.418  1.00  0.00           C   
ATOM   2791  O   ALA A 412      50.317 -44.137  -0.071  1.00  0.00           O   
ATOM   2792  N   CYS A 413      51.040 -42.067   0.447  1.00  0.00           N   
ATOM   2793  CA  CYS A 413      51.187 -42.291   1.891  1.00  0.00           C   
ATOM   2794  CB  CYS A 413      52.067 -41.175   2.477  1.00  0.00           C   
ATOM   2795  SG  CYS A 413      53.755 -41.255   1.814  1.00  0.00           S   
ATOM   2796  C   CYS A 413      49.839 -42.360   2.636  1.00  0.00           C   
ATOM   2797  O   CYS A 413      49.758 -43.069   3.635  1.00  0.00           O   
ATOM   2798  N   SER A 414      48.791 -41.656   2.194  1.00  0.00           N   
ATOM   2799  CA  SER A 414      47.468 -41.716   2.847  1.00  0.00           C   
ATOM   2800  CB  SER A 414      46.692 -40.410   2.674  1.00  0.00           C   
ATOM   2801  OG  SER A 414      46.493 -40.105   1.309  1.00  0.00           O   
ATOM   2802  C   SER A 414      46.602 -42.886   2.376  1.00  0.00           C   
ATOM   2803  O   SER A 414      45.748 -43.314   3.152  1.00  0.00           O   
ATOM   2804  N   GLY A 415      46.794 -43.415   1.162  1.00  0.00           N   
ATOM   2805  CA  GLY A 415      46.027 -44.549   0.629  1.00  0.00           C   
ATOM   2806  C   GLY A 415      44.519 -44.282   0.508  1.00  0.00           C   
ATOM   2807  O   GLY A 415      43.746 -45.217   0.708  1.00  0.00           O   
ATOM   2808  N   LYS A 416      44.108 -43.027   0.261  1.00  0.00           N   
ATOM   2809  CA  LYS A 416      42.693 -42.599   0.248  1.00  0.00           C   
ATOM   2810  CB  LYS A 416      42.553 -41.393   1.202  1.00  0.00           C   
ATOM   2811  CG  LYS A 416      41.091 -41.027   1.514  1.00  0.00           C   
ATOM   2812  CD  LYS A 416      40.994 -39.882   2.538  1.00  0.00           C   
ATOM   2813  CE  LYS A 416      39.521 -39.523   2.791  1.00  0.00           C   
ATOM   2814  NZ  LYS A 416      39.369 -38.399   3.750  1.00  0.00           N 1+
ATOM   2815  C   LYS A 416      42.145 -42.317  -1.161  1.00  0.00           C   
ATOM   2816  O   LYS A 416      40.988 -42.639  -1.416  1.00  0.00           O   
ATOM   2817  N   PHE A 417      42.955 -41.759  -2.063  1.00  0.00           N   
ATOM   2818  CA  PHE A 417      42.522 -41.284  -3.383  1.00  0.00           C   
ATOM   2819  CB  PHE A 417      42.372 -39.755  -3.354  1.00  0.00           C   
ATOM   2820  CG  PHE A 417      41.333 -39.245  -2.371  1.00  0.00           C   
ATOM   2821  CD1 PHE A 417      41.711 -38.457  -1.266  1.00  0.00           C   
ATOM   2822  CE1 PHE A 417      40.731 -37.965  -0.384  1.00  0.00           C   
ATOM   2823  CZ  PHE A 417      39.377 -38.277  -0.594  1.00  0.00           C   
ATOM   2824  CE2 PHE A 417      38.999 -39.079  -1.682  1.00  0.00           C   
ATOM   2825  CD2 PHE A 417      39.976 -39.550  -2.577  1.00  0.00           C   
ATOM   2826  C   PHE A 417      43.476 -41.711  -4.504  1.00  0.00           C   
ATOM   2827  O   PHE A 417      44.662 -41.906  -4.238  1.00  0.00           O   
ATOM   2828  N   MET A 418      42.965 -41.840  -5.732  1.00  0.00           N   
ATOM   2829  CA  MET A 418      43.721 -42.312  -6.900  1.00  0.00           C   
ATOM   2830  CB  MET A 418      42.813 -42.298  -8.143  1.00  0.00           C   
ATOM   2831  CG  MET A 418      41.852 -43.489  -8.192  1.00  0.00           C   
ATOM   2832  SD  MET A 418      42.689 -45.058  -8.550  1.00  0.00           S   
ATOM   2833  CE  MET A 418      41.243 -46.141  -8.657  1.00  0.00           C   
ATOM   2834  C   MET A 418      44.993 -41.487  -7.198  1.00  0.00           C   
ATOM   2835  O   MET A 418      44.910 -40.253  -7.168  1.00  0.00           O   
ATOM   2836  N   PRO A 419      46.132 -42.114  -7.559  1.00  0.00           N   
ATOM   2837  CD  PRO A 419      46.362 -43.553  -7.623  1.00  0.00           C   
ATOM   2838  CG  PRO A 419      47.600 -43.740  -8.500  1.00  0.00           C   
ATOM   2839  CB  PRO A 419      48.384 -42.458  -8.244  1.00  0.00           C   
ATOM   2840  CA  PRO A 419      47.272 -41.408  -8.148  1.00  0.00           C   
ATOM   2841  C   PRO A 419      46.928 -40.837  -9.536  1.00  0.00           C   
ATOM   2842  O   PRO A 419      45.871 -41.167 -10.080  1.00  0.00           O   
ATOM   2843  N   ILE A 420      47.813 -40.024 -10.118  1.00  0.00           N   
ATOM   2844  CA  ILE A 420      47.640 -39.491 -11.481  1.00  0.00           C   
ATOM   2845  CB  ILE A 420      48.827 -38.577 -11.879  1.00  0.00           C   
ATOM   2846  CG2 ILE A 420      50.012 -39.367 -12.460  1.00  0.00           C   
ATOM   2847  CG1 ILE A 420      48.371 -37.473 -12.860  1.00  0.00           C   
ATOM   2848  CD1 ILE A 420      49.449 -36.416 -13.137  1.00  0.00           C   
ATOM   2849  C   ILE A 420      47.378 -40.605 -12.514  1.00  0.00           C   
ATOM   2850  O   ILE A 420      47.862 -41.731 -12.353  1.00  0.00           O   
ATOM   2851  N   MET A 421      46.632 -40.286 -13.571  1.00  0.00           N   
ATOM   2852  CA  MET A 421      46.342 -41.188 -14.687  1.00  0.00           C   
ATOM   2853  CB  MET A 421      44.831 -41.464 -14.772  1.00  0.00           C   
ATOM   2854  CG  MET A 421      44.302 -42.205 -13.537  1.00  0.00           C   
ATOM   2855  SD  MET A 421      44.973 -43.881 -13.340  1.00  0.00           S   
ATOM   2856  CE  MET A 421      44.317 -44.249 -11.691  1.00  0.00           C   
ATOM   2857  C   MET A 421      46.881 -40.577 -15.979  1.00  0.00           C   
ATOM   2858  O   MET A 421      46.584 -39.411 -16.240  1.00  0.00           O   
ATOM   2859  N   GLN A 422      47.627 -41.364 -16.764  1.00  0.00           N   
ATOM   2860  CA  GLN A 422      48.464 -40.890 -17.877  1.00  0.00           C   
ATOM   2861  CB  GLN A 422      47.573 -40.404 -19.048  1.00  0.00           C   
ATOM   2862  CG  GLN A 422      47.445 -41.463 -20.155  1.00  0.00           C   
ATOM   2863  CD  GLN A 422      48.765 -41.750 -20.866  1.00  0.00           C   
ATOM   2864  OE1 GLN A 422      49.732 -41.019 -20.717  1.00  0.00           O   
ATOM   2865  NE2 GLN A 422      48.877 -42.824 -21.599  1.00  0.00           N   
ATOM   2866  C   GLN A 422      49.573 -39.887 -17.476  1.00  0.00           C   
ATOM   2867  O   GLN A 422      49.648 -39.473 -16.318  1.00  0.00           O   
ATOM   2868  N   TRP A 423      50.463 -39.560 -18.415  1.00  0.00           N   
ATOM   2869  CA  TRP A 423      51.471 -38.507 -18.281  1.00  0.00           C   
ATOM   2870  CB  TRP A 423      52.536 -38.665 -19.381  1.00  0.00           C   
ATOM   2871  CG  TRP A 423      53.469 -39.833 -19.247  1.00  0.00           C   
ATOM   2872  CD1 TRP A 423      53.256 -41.079 -19.732  1.00  0.00           C   
ATOM   2873  NE1 TRP A 423      54.355 -41.875 -19.453  1.00  0.00           N   
ATOM   2874  CE2 TRP A 423      55.340 -41.172 -18.796  1.00  0.00           C   
ATOM   2875  CZ2 TRP A 423      56.625 -41.519 -18.352  1.00  0.00           C   
ATOM   2876  CH2 TRP A 423      57.414 -40.546 -17.715  1.00  0.00           C   
ATOM   2877  CZ3 TRP A 423      56.911 -39.243 -17.544  1.00  0.00           C   
ATOM   2878  CE3 TRP A 423      55.623 -38.903 -18.006  1.00  0.00           C   
ATOM   2879  CD2 TRP A 423      54.801 -39.860 -18.643  1.00  0.00           C   
ATOM   2880  C   TRP A 423      50.835 -37.112 -18.364  1.00  0.00           C   
ATOM   2881  O   TRP A 423      49.910 -36.914 -19.161  1.00  0.00           O   
ATOM   2882  N   LEU A 424      51.367 -36.157 -17.594  1.00  0.00           N   
ATOM   2883  CA  LEU A 424      50.991 -34.744 -17.642  1.00  0.00           C   
ATOM   2884  CB  LEU A 424      50.372 -34.349 -16.284  1.00  0.00           C   
ATOM   2885  CG  LEU A 424      50.036 -32.852 -16.125  1.00  0.00           C   
ATOM   2886  CD1 LEU A 424      48.951 -32.385 -17.096  1.00  0.00           C   
ATOM   2887  CD2 LEU A 424      49.539 -32.573 -14.705  1.00  0.00           C   
ATOM   2888  C   LEU A 424      52.197 -33.869 -18.012  1.00  0.00           C   
ATOM   2889  O   LEU A 424      53.199 -33.908 -17.295  1.00  0.00           O   
ATOM   2890  N   TYR A 425      52.066 -33.045 -19.055  1.00  0.00           N   
ATOM   2891  CA  TYR A 425      53.038 -31.992 -19.376  1.00  0.00           C   
ATOM   2892  CB  TYR A 425      53.375 -31.977 -20.869  1.00  0.00           C   
ATOM   2893  CG  TYR A 425      53.948 -33.267 -21.410  1.00  0.00           C   
ATOM   2894  CD1 TYR A 425      53.152 -34.124 -22.193  1.00  0.00           C   
ATOM   2895  CE1 TYR A 425      53.706 -35.299 -22.732  1.00  0.00           C   
ATOM   2896  CZ  TYR A 425      55.057 -35.626 -22.475  1.00  0.00           C   
ATOM   2897  OH  TYR A 425      55.608 -36.736 -23.027  1.00  0.00           O   
ATOM   2898  CE2 TYR A 425      55.844 -34.779 -21.668  1.00  0.00           C   
ATOM   2899  CD2 TYR A 425      55.289 -33.597 -21.141  1.00  0.00           C   
ATOM   2900  C   TYR A 425      52.563 -30.604 -18.931  1.00  0.00           C   
ATOM   2901  O   TYR A 425      51.382 -30.278 -19.082  1.00  0.00           O   
ATOM   2902  N   PHE A 426      53.488 -29.781 -18.446  1.00  0.00           N   
ATOM   2903  CA  PHE A 426      53.248 -28.398 -18.035  1.00  0.00           C   
ATOM   2904  CB  PHE A 426      54.010 -28.144 -16.731  1.00  0.00           C   
ATOM   2905  CG  PHE A 426      54.008 -26.703 -16.263  1.00  0.00           C   
ATOM   2906  CD1 PHE A 426      53.044 -26.248 -15.345  1.00  0.00           C   
ATOM   2907  CE1 PHE A 426      53.030 -24.902 -14.944  1.00  0.00           C   
ATOM   2908  CZ  PHE A 426      53.983 -24.009 -15.460  1.00  0.00           C   
ATOM   2909  CE2 PHE A 426      54.954 -24.463 -16.368  1.00  0.00           C   
ATOM   2910  CD2 PHE A 426      54.971 -25.808 -16.763  1.00  0.00           C   
ATOM   2911  C   PHE A 426      53.602 -27.396 -19.143  1.00  0.00           C   
ATOM   2912  O   PHE A 426      54.628 -27.571 -19.803  1.00  0.00           O   
ATOM   2913  N   ASP A 427      52.781 -26.354 -19.312  1.00  0.00           N   
ATOM   2914  CA  ASP A 427      52.890 -25.361 -20.388  1.00  0.00           C   
ATOM   2915  CB  ASP A 427      51.775 -25.626 -21.412  1.00  0.00           C   
ATOM   2916  CG  ASP A 427      51.772 -24.549 -22.495  1.00  0.00           C   
ATOM   2917  OD1 ASP A 427      52.816 -24.382 -23.162  1.00  0.00           O   
ATOM   2918  OD2 ASP A 427      50.748 -23.854 -22.679  1.00  0.00           O 1-
ATOM   2919  C   ASP A 427      52.830 -23.901 -19.894  1.00  0.00           C   
ATOM   2920  O   ASP A 427      51.751 -23.421 -19.528  1.00  0.00           O   
ATOM   2921  N   ALA A 428      53.950 -23.177 -19.978  1.00  0.00           N   
ATOM   2922  CA  ALA A 428      54.031 -21.739 -19.704  1.00  0.00           C   
ATOM   2923  CB  ALA A 428      54.616 -21.536 -18.303  1.00  0.00           C   
ATOM   2924  C   ALA A 428      54.785 -20.939 -20.789  1.00  0.00           C   
ATOM   2925  O   ALA A 428      55.271 -19.851 -20.477  1.00  0.00           O   
ATOM   2926  N   LEU A 429      54.874 -21.430 -22.035  1.00  0.00           N   
ATOM   2927  CA  LEU A 429      55.638 -20.774 -23.114  1.00  0.00           C   
ATOM   2928  CB  LEU A 429      55.484 -21.602 -24.405  1.00  0.00           C   
ATOM   2929  CG  LEU A 429      56.269 -21.058 -25.619  1.00  0.00           C   
ATOM   2930  CD1 LEU A 429      57.777 -20.988 -25.374  1.00  0.00           C   
ATOM   2931  CD2 LEU A 429      56.028 -21.946 -26.841  1.00  0.00           C   
ATOM   2932  C   LEU A 429      55.230 -19.306 -23.347  1.00  0.00           C   
ATOM   2933  O   LEU A 429      56.090 -18.506 -23.703  1.00  0.00           O   
ATOM   2934  N   GLU A 430      53.979 -18.935 -23.075  1.00  0.00           N   
ATOM   2935  CA  GLU A 430      53.479 -17.552 -23.119  1.00  0.00           C   
ATOM   2936  CB  GLU A 430      51.992 -17.551 -22.731  1.00  0.00           C   
ATOM   2937  CG  GLU A 430      51.026 -18.129 -23.776  1.00  0.00           C   
ATOM   2938  CD  GLU A 430      51.239 -19.609 -24.082  1.00  0.00           C   
ATOM   2939  OE1 GLU A 430      51.435 -20.419 -23.147  1.00  0.00           O   
ATOM   2940  OE2 GLU A 430      51.173 -20.000 -25.266  1.00  0.00           O 1-
ATOM   2941  C   GLU A 430      54.232 -16.566 -22.196  1.00  0.00           C   
ATOM   2942  O   GLU A 430      54.014 -15.364 -22.329  1.00  0.00           O   
ATOM   2943  N   CYS A 431      55.082 -17.036 -21.277  1.00  0.00           N   
ATOM   2944  CA  CYS A 431      55.932 -16.198 -20.427  1.00  0.00           C   
ATOM   2945  CB  CYS A 431      56.150 -16.964 -19.113  1.00  0.00           C   
ATOM   2946  SG  CYS A 431      56.664 -15.834 -17.790  1.00  0.00           S   
ATOM   2947  C   CYS A 431      57.258 -15.776 -21.103  1.00  0.00           C   
ATOM   2948  O   CYS A 431      57.942 -14.904 -20.568  1.00  0.00           O   
ATOM   2949  N   LEU A 432      57.618 -16.350 -22.256  1.00  0.00           N   
ATOM   2950  CA  LEU A 432      58.848 -16.018 -22.985  1.00  0.00           C   
ATOM   2951  CB  LEU A 432      59.080 -17.104 -24.059  1.00  0.00           C   
ATOM   2952  CG  LEU A 432      60.514 -17.186 -24.617  1.00  0.00           C   
ATOM   2953  CD1 LEU A 432      61.491 -17.782 -23.597  1.00  0.00           C   
ATOM   2954  CD2 LEU A 432      60.542 -18.086 -25.856  1.00  0.00           C   
ATOM   2955  C   LEU A 432      58.769 -14.602 -23.610  1.00  0.00           C   
ATOM   2956  O   LEU A 432      57.691 -14.258 -24.110  1.00  0.00           O   
ATOM   2957  N   PRO A 433      59.847 -13.797 -23.618  1.00  0.00           N   
ATOM   2958  CD  PRO A 433      61.087 -14.002 -22.885  1.00  0.00           C   
ATOM   2959  CG  PRO A 433      62.014 -12.849 -23.268  1.00  0.00           C   
ATOM   2960  CB  PRO A 433      61.054 -11.751 -23.725  1.00  0.00           C   
ATOM   2961  CA  PRO A 433      59.911 -12.542 -24.368  1.00  0.00           C   
ATOM   2962  C   PRO A 433      60.141 -12.796 -25.868  1.00  0.00           C   
ATOM   2963  O   PRO A 433      60.675 -13.842 -26.236  1.00  0.00           O   
ATOM   2964  N   GLU A 434      59.755 -11.858 -26.737  1.00  0.00           N   
ATOM   2965  CA  GLU A 434      59.818 -12.071 -28.189  1.00  0.00           C   
ATOM   2966  CB  GLU A 434      58.825 -11.141 -28.911  1.00  0.00           C   
ATOM   2967  CG  GLU A 434      58.709 -11.380 -30.426  1.00  0.00           C   
ATOM   2968  CD  GLU A 434      58.273 -12.814 -30.758  1.00  0.00           C   
ATOM   2969  OE1 GLU A 434      59.160 -13.695 -30.849  1.00  0.00           O   
ATOM   2970  OE2 GLU A 434      57.054 -13.072 -30.903  1.00  0.00           O 1-
ATOM   2971  C   GLU A 434      61.254 -11.991 -28.748  1.00  0.00           C   
ATOM   2972  O   GLU A 434      62.001 -11.053 -28.436  1.00  0.00           O   
ATOM   2973  N   ASP A 435      61.598 -12.957 -29.606  1.00  0.00           N   
ATOM   2974  CA  ASP A 435      62.955 -13.279 -30.064  1.00  0.00           C   
ATOM   2975  CB  ASP A 435      62.847 -14.405 -31.111  1.00  0.00           C   
ATOM   2976  CG  ASP A 435      64.214 -14.890 -31.600  1.00  0.00           C   
ATOM   2977  OD1 ASP A 435      64.419 -15.047 -32.825  1.00  0.00           O   
ATOM   2978  OD2 ASP A 435      65.071 -15.181 -30.742  1.00  0.00           O 1-
ATOM   2979  C   ASP A 435      63.673 -12.060 -30.653  1.00  0.00           C   
ATOM   2980  O   ASP A 435      64.782 -11.726 -30.231  1.00  0.00           O   
ATOM   2981  N   LYS A 436      63.002 -11.376 -31.582  1.00  0.00           N   
ATOM   2982  CA  LYS A 436      63.550 -10.271 -32.381  1.00  0.00           C   
ATOM   2983  CB  LYS A 436      63.305 -10.540 -33.883  1.00  0.00           C   
ATOM   2984  CG  LYS A 436      63.753 -11.955 -34.306  1.00  0.00           C   
ATOM   2985  CD  LYS A 436      63.674 -12.191 -35.819  1.00  0.00           C   
ATOM   2986  CE  LYS A 436      63.913 -13.682 -36.105  1.00  0.00           C   
ATOM   2987  NZ  LYS A 436      63.907 -13.972 -37.561  1.00  0.00           N 1+
ATOM   2988  C   LYS A 436      63.064  -8.895 -31.904  1.00  0.00           C   
ATOM   2989  O   LYS A 436      63.319  -7.916 -32.602  1.00  0.00           O   
ATOM   2990  N   GLU A 437      62.382  -8.813 -30.756  1.00  0.00           N   
ATOM   2991  CA  GLU A 437      61.908  -7.549 -30.162  1.00  0.00           C   
ATOM   2992  CB  GLU A 437      60.382  -7.618 -29.941  1.00  0.00           C   
ATOM   2993  CG  GLU A 437      59.732  -6.226 -29.952  1.00  0.00           C   
ATOM   2994  CD  GLU A 437      58.236  -6.271 -29.606  1.00  0.00           C   
ATOM   2995  OE1 GLU A 437      57.864  -5.779 -28.515  1.00  0.00           O   
ATOM   2996  OE2 GLU A 437      57.420  -6.748 -30.432  1.00  0.00           O 1-
ATOM   2997  C   GLU A 437      62.654  -7.184 -28.862  1.00  0.00           C   
ATOM   2998  O   GLU A 437      62.798  -5.988 -28.597  1.00  0.00           O   
ATOM   2999  N   VAL A 438      63.132  -8.176 -28.091  1.00  0.00           N   
ATOM   3000  CA  VAL A 438      63.930  -7.967 -26.860  1.00  0.00           C   
ATOM   3001  CB  VAL A 438      63.027  -7.963 -25.601  1.00  0.00           C   
ATOM   3002  CG1 VAL A 438      63.827  -7.648 -24.329  1.00  0.00           C   
ATOM   3003  CG2 VAL A 438      61.886  -6.936 -25.669  1.00  0.00           C   
ATOM   3004  C   VAL A 438      65.031  -9.027 -26.679  1.00  0.00           C   
ATOM   3005  O   VAL A 438      66.160  -8.653 -26.370  1.00  0.00           O   
ATOM   3006  N   LEU A 439      64.732 -10.322 -26.846  1.00  0.00           N   
ATOM   3007  CA  LEU A 439      65.583 -11.412 -26.335  1.00  0.00           C   
ATOM   3008  CB  LEU A 439      64.840 -12.736 -26.597  1.00  0.00           C   
ATOM   3009  CG  LEU A 439      65.554 -14.020 -26.128  1.00  0.00           C   
ATOM   3010  CD1 LEU A 439      65.805 -14.049 -24.620  1.00  0.00           C   
ATOM   3011  CD2 LEU A 439      64.701 -15.235 -26.496  1.00  0.00           C   
ATOM   3012  C   LEU A 439      67.003 -11.433 -26.936  1.00  0.00           C   
ATOM   3013  O   LEU A 439      67.962 -11.684 -26.202  1.00  0.00           O   
ATOM   3014  N   THR A 440      67.147 -11.166 -28.233  1.00  0.00           N   
ATOM   3015  CA  THR A 440      68.425 -11.268 -28.964  1.00  0.00           C   
ATOM   3016  CB  THR A 440      68.190 -11.606 -30.450  1.00  0.00           C   
ATOM   3017  CG2 THR A 440      67.781 -13.069 -30.631  1.00  0.00           C   
ATOM   3018  OG1 THR A 440      67.169 -10.814 -31.012  1.00  0.00           O   
ATOM   3019  C   THR A 440      69.366 -10.061 -28.810  1.00  0.00           C   
ATOM   3020  O   THR A 440      70.434 -10.083 -29.417  1.00  0.00           O   
ATOM   3021  N   GLU A 441      69.035  -9.040 -28.011  1.00  0.00           N   
ATOM   3022  CA  GLU A 441      69.858  -7.825 -27.907  1.00  0.00           C   
ATOM   3023  CB  GLU A 441      69.063  -6.675 -27.271  1.00  0.00           C   
ATOM   3024  CG  GLU A 441      67.924  -6.161 -28.156  1.00  0.00           C   
ATOM   3025  CD  GLU A 441      67.520  -4.751 -27.718  1.00  0.00           C   
ATOM   3026  OE1 GLU A 441      66.848  -4.596 -26.672  1.00  0.00           O   
ATOM   3027  OE2 GLU A 441      67.912  -3.784 -28.415  1.00  0.00           O 1-
ATOM   3028  C   GLU A 441      71.201  -7.993 -27.164  1.00  0.00           C   
ATOM   3029  O   GLU A 441      71.310  -8.798 -26.234  1.00  0.00           O   
ATOM   3030  N   ASP A 442      72.183  -7.157 -27.527  1.00  0.00           N   
ATOM   3031  CA  ASP A 442      73.493  -6.987 -26.876  1.00  0.00           C   
ATOM   3032  CB  ASP A 442      74.411  -6.229 -27.862  1.00  0.00           C   
ATOM   3033  CG  ASP A 442      75.864  -6.011 -27.412  1.00  0.00           C   
ATOM   3034  OD1 ASP A 442      76.359  -6.671 -26.473  1.00  0.00           O   
ATOM   3035  OD2 ASP A 442      76.556  -5.186 -28.064  1.00  0.00           O 1-
ATOM   3036  C   ASP A 442      73.338  -6.292 -25.505  1.00  0.00           C   
ATOM   3037  O   ASP A 442      73.559  -5.084 -25.384  1.00  0.00           O   
ATOM   3038  N   LYS A 443      72.885  -7.050 -24.497  1.00  0.00           N   
ATOM   3039  CA  LYS A 443      72.709  -6.611 -23.102  1.00  0.00           C   
ATOM   3040  CB  LYS A 443      71.283  -6.941 -22.606  1.00  0.00           C   
ATOM   3041  CG  LYS A 443      70.126  -6.359 -23.442  1.00  0.00           C   
ATOM   3042  CD  LYS A 443      70.010  -4.827 -23.392  1.00  0.00           C   
ATOM   3043  CE  LYS A 443      68.989  -4.315 -24.416  1.00  0.00           C   
ATOM   3044  NZ  LYS A 443      67.577  -4.562 -24.038  1.00  0.00           N 1+
ATOM   3045  C   LYS A 443      73.803  -7.221 -22.211  1.00  0.00           C   
ATOM   3046  O   LYS A 443      74.042  -8.429 -22.279  1.00  0.00           O   
ATOM   3047  N   CYS A 444      74.458  -6.395 -21.398  1.00  0.00           N   
ATOM   3048  CA  CYS A 444      75.661  -6.742 -20.636  1.00  0.00           C   
ATOM   3049  CB  CYS A 444      76.429  -5.436 -20.373  1.00  0.00           C   
ATOM   3050  SG  CYS A 444      75.409  -4.250 -19.446  1.00  0.00           S   
ATOM   3051  C   CYS A 444      75.399  -7.557 -19.351  1.00  0.00           C   
ATOM   3052  O   CYS A 444      74.246  -7.783 -18.983  1.00  0.00           O   
ATOM   3053  N   LEU A 445      76.459  -8.016 -18.674  1.00  0.00           N   
ATOM   3054  CA  LEU A 445      76.376  -8.766 -17.414  1.00  0.00           C   
ATOM   3055  CB  LEU A 445      77.604  -9.694 -17.318  1.00  0.00           C   
ATOM   3056  CG  LEU A 445      77.597 -10.693 -16.139  1.00  0.00           C   
ATOM   3057  CD1 LEU A 445      78.495 -11.886 -16.476  1.00  0.00           C   
ATOM   3058  CD2 LEU A 445      78.133 -10.088 -14.836  1.00  0.00           C   
ATOM   3059  C   LEU A 445      76.213  -7.811 -16.218  1.00  0.00           C   
ATOM   3060  O   LEU A 445      77.010  -6.883 -16.078  1.00  0.00           O   
ATOM   3061  N   GLN A 446      75.214  -8.049 -15.364  1.00  0.00           N   
ATOM   3062  CA  GLN A 446      74.898  -7.260 -14.163  1.00  0.00           C   
ATOM   3063  CB  GLN A 446      73.811  -6.218 -14.505  1.00  0.00           C   
ATOM   3064  CG  GLN A 446      74.284  -5.042 -15.376  1.00  0.00           C   
ATOM   3065  CD  GLN A 446      75.312  -4.164 -14.664  1.00  0.00           C   
ATOM   3066  OE1 GLN A 446      74.954  -3.289 -13.892  1.00  0.00           O   
ATOM   3067  NE2 GLN A 446      76.594  -4.383 -14.847  1.00  0.00           N   
ATOM   3068  C   GLN A 446      74.426  -8.099 -12.957  1.00  0.00           C   
ATOM   3069  O   GLN A 446      74.565  -7.605 -11.836  1.00  0.00           O   
ATOM   3070  N   ARG A 447      73.876  -9.311 -13.126  1.00  0.00           N   
ATOM   3071  CA  ARG A 447      73.376 -10.159 -12.023  1.00  0.00           C   
ATOM   3072  CB  ARG A 447      71.864  -9.917 -11.794  1.00  0.00           C   
ATOM   3073  CG  ARG A 447      71.467  -8.525 -11.270  1.00  0.00           C   
ATOM   3074  CD  ARG A 447      71.988  -8.274  -9.847  1.00  0.00           C   
ATOM   3075  NE  ARG A 447      71.625  -6.937  -9.342  1.00  0.00           N   
ATOM   3076  CZ  ARG A 447      72.364  -5.843  -9.378  1.00  0.00           C   
ATOM   3077  NH1 ARG A 447      73.497  -5.758 -10.008  1.00  0.00           N 1+
ATOM   3078  NH2 ARG A 447      71.992  -4.771  -8.753  1.00  0.00           N   
ATOM   3079  C   ARG A 447      73.631 -11.643 -12.306  1.00  0.00           C   
ATOM   3080  O   ARG A 447      73.064 -12.167 -13.257  1.00  0.00           O   
ATOM   3081  N   GLN A 448      74.435 -12.302 -11.467  1.00  0.00           N   
ATOM   3082  CA  GLN A 448      74.720 -13.742 -11.556  1.00  0.00           C   
ATOM   3083  CB  GLN A 448      76.240 -13.974 -11.606  1.00  0.00           C   
ATOM   3084  CG  GLN A 448      76.847 -13.664 -12.984  1.00  0.00           C   
ATOM   3085  CD  GLN A 448      78.365 -13.808 -12.959  1.00  0.00           C   
ATOM   3086  OE1 GLN A 448      79.052 -12.923 -12.476  1.00  0.00           O   
ATOM   3087  NE2 GLN A 448      78.945 -14.888 -13.434  1.00  0.00           N   
ATOM   3088  C   GLN A 448      74.078 -14.540 -10.410  1.00  0.00           C   
ATOM   3089  O   GLN A 448      73.375 -15.503 -10.710  1.00  0.00           O   
ATOM   3090  N   ASN A 449      74.267 -14.152  -9.140  1.00  0.00           N   
ATOM   3091  CA  ASN A 449      73.761 -14.914  -7.988  1.00  0.00           C   
ATOM   3092  CB  ASN A 449      74.215 -14.235  -6.677  1.00  0.00           C   
ATOM   3093  CG  ASN A 449      74.114 -15.142  -5.455  1.00  0.00           C   
ATOM   3094  OD1 ASN A 449      73.573 -16.235  -5.545  1.00  0.00           O   
ATOM   3095  ND2 ASN A 449      74.650 -14.729  -4.329  1.00  0.00           N   
ATOM   3096  C   ASN A 449      72.231 -15.116  -8.075  1.00  0.00           C   
ATOM   3097  O   ASN A 449      71.510 -14.148  -8.316  1.00  0.00           O   
ATOM   3098  N   ARG A 450      71.765 -16.372  -7.982  1.00  0.00           N   
ATOM   3099  CA  ARG A 450      70.395 -16.858  -8.292  1.00  0.00           C   
ATOM   3100  CB  ARG A 450      69.417 -16.438  -7.177  1.00  0.00           C   
ATOM   3101  CG  ARG A 450      69.850 -16.912  -5.776  1.00  0.00           C   
ATOM   3102  CD  ARG A 450      68.783 -16.611  -4.715  1.00  0.00           C   
ATOM   3103  NE  ARG A 450      67.557 -17.391  -4.959  1.00  0.00           N   
ATOM   3104  CZ  ARG A 450      67.224 -18.540  -4.406  1.00  0.00           C   
ATOM   3105  NH1 ARG A 450      67.720 -18.985  -3.288  1.00  0.00           N 1+
ATOM   3106  NH2 ARG A 450      66.339 -19.296  -4.977  1.00  0.00           N   
ATOM   3107  C   ARG A 450      69.830 -16.518  -9.691  1.00  0.00           C   
ATOM   3108  O   ARG A 450      68.790 -17.071 -10.043  1.00  0.00           O   
ATOM   3109  N   TYR A 451      70.478 -15.669 -10.487  1.00  0.00           N   
ATOM   3110  CA  TYR A 451      70.014 -15.217 -11.803  1.00  0.00           C   
ATOM   3111  CB  TYR A 451      70.392 -13.738 -12.017  1.00  0.00           C   
ATOM   3112  CG  TYR A 451      69.351 -12.730 -11.552  1.00  0.00           C   
ATOM   3113  CD1 TYR A 451      68.841 -12.783 -10.240  1.00  0.00           C   
ATOM   3114  CE1 TYR A 451      67.867 -11.860  -9.820  1.00  0.00           C   
ATOM   3115  CZ  TYR A 451      67.419 -10.849 -10.694  1.00  0.00           C   
ATOM   3116  OH  TYR A 451      66.502  -9.938 -10.275  1.00  0.00           O   
ATOM   3117  CE2 TYR A 451      67.930 -10.789 -12.007  1.00  0.00           C   
ATOM   3118  CD2 TYR A 451      68.884 -11.734 -12.437  1.00  0.00           C   
ATOM   3119  C   TYR A 451      70.536 -16.088 -12.952  1.00  0.00           C   
ATOM   3120  O   TYR A 451      69.789 -16.248 -13.907  1.00  0.00           O   
ATOM   3121  N   ASP A 452      71.733 -16.676 -12.884  1.00  0.00           N   
ATOM   3122  CA  ASP A 452      72.353 -17.394 -14.017  1.00  0.00           C   
ATOM   3123  CB  ASP A 452      73.731 -17.888 -13.564  1.00  0.00           C   
ATOM   3124  CG  ASP A 452      74.578 -18.467 -14.700  1.00  0.00           C   
ATOM   3125  OD1 ASP A 452      75.367 -17.697 -15.298  1.00  0.00           O   
ATOM   3126  OD2 ASP A 452      74.488 -19.690 -14.935  1.00  0.00           O 1-
ATOM   3127  C   ASP A 452      71.471 -18.536 -14.576  1.00  0.00           C   
ATOM   3128  O   ASP A 452      71.217 -18.559 -15.782  1.00  0.00           O   
ATOM   3129  N   GLY A 453      70.881 -19.375 -13.714  1.00  0.00           N   
ATOM   3130  CA  GLY A 453      69.917 -20.411 -14.118  1.00  0.00           C   
ATOM   3131  C   GLY A 453      68.610 -19.877 -14.731  1.00  0.00           C   
ATOM   3132  O   GLY A 453      67.944 -20.643 -15.425  1.00  0.00           O   
ATOM   3133  N   GLN A 454      68.277 -18.594 -14.533  1.00  0.00           N   
ATOM   3134  CA  GLN A 454      67.139 -17.900 -15.154  1.00  0.00           C   
ATOM   3135  CB  GLN A 454      66.482 -16.942 -14.139  1.00  0.00           C   
ATOM   3136  CG  GLN A 454      66.027 -17.598 -12.822  1.00  0.00           C   
ATOM   3137  CD  GLN A 454      65.448 -16.563 -11.858  1.00  0.00           C   
ATOM   3138  OE1 GLN A 454      64.284 -16.203 -11.964  1.00  0.00           O   
ATOM   3139  NE2 GLN A 454      66.215 -16.048 -10.920  1.00  0.00           N   
ATOM   3140  C   GLN A 454      67.567 -17.130 -16.422  1.00  0.00           C   
ATOM   3141  O   GLN A 454      66.795 -17.080 -17.375  1.00  0.00           O   
ATOM   3142  N   VAL A 455      68.798 -16.611 -16.496  1.00  0.00           N   
ATOM   3143  CA  VAL A 455      69.413 -16.068 -17.724  1.00  0.00           C   
ATOM   3144  CB  VAL A 455      70.777 -15.421 -17.390  1.00  0.00           C   
ATOM   3145  CG1 VAL A 455      71.624 -15.069 -18.619  1.00  0.00           C   
ATOM   3146  CG2 VAL A 455      70.570 -14.125 -16.590  1.00  0.00           C   
ATOM   3147  C   VAL A 455      69.531 -17.167 -18.790  1.00  0.00           C   
ATOM   3148  O   VAL A 455      69.316 -16.870 -19.962  1.00  0.00           O   
ATOM   3149  N   ALA A 456      69.712 -18.431 -18.397  1.00  0.00           N   
ATOM   3150  CA  ALA A 456      69.574 -19.605 -19.269  1.00  0.00           C   
ATOM   3151  CB  ALA A 456      70.143 -20.810 -18.508  1.00  0.00           C   
ATOM   3152  C   ALA A 456      68.136 -19.864 -19.799  1.00  0.00           C   
ATOM   3153  O   ALA A 456      67.945 -20.854 -20.506  1.00  0.00           O   
ATOM   3154  N   VAL A 457      67.154 -19.009 -19.480  1.00  0.00           N   
ATOM   3155  CA  VAL A 457      65.761 -19.053 -19.971  1.00  0.00           C   
ATOM   3156  CB  VAL A 457      64.780 -19.402 -18.826  1.00  0.00           C   
ATOM   3157  CG1 VAL A 457      63.359 -19.668 -19.342  1.00  0.00           C   
ATOM   3158  CG2 VAL A 457      65.221 -20.630 -18.022  1.00  0.00           C   
ATOM   3159  C   VAL A 457      65.352 -17.721 -20.620  1.00  0.00           C   
ATOM   3160  O   VAL A 457      64.726 -17.752 -21.675  1.00  0.00           O   
ATOM   3161  N   PHE A 458      65.720 -16.579 -20.026  1.00  0.00           N   
ATOM   3162  CA  PHE A 458      65.274 -15.233 -20.432  1.00  0.00           C   
ATOM   3163  CB  PHE A 458      64.600 -14.562 -19.224  1.00  0.00           C   
ATOM   3164  CG  PHE A 458      63.379 -15.291 -18.695  1.00  0.00           C   
ATOM   3165  CD1 PHE A 458      62.118 -15.066 -19.277  1.00  0.00           C   
ATOM   3166  CE1 PHE A 458      60.986 -15.754 -18.806  1.00  0.00           C   
ATOM   3167  CZ  PHE A 458      61.110 -16.669 -17.747  1.00  0.00           C   
ATOM   3168  CE2 PHE A 458      62.366 -16.889 -17.156  1.00  0.00           C   
ATOM   3169  CD2 PHE A 458      63.492 -16.191 -17.619  1.00  0.00           C   
ATOM   3170  C   PHE A 458      66.389 -14.340 -21.016  1.00  0.00           C   
ATOM   3171  O   PHE A 458      66.102 -13.206 -21.396  1.00  0.00           O   
ATOM   3172  N   GLY A 459      67.636 -14.819 -21.097  1.00  0.00           N   
ATOM   3173  CA  GLY A 459      68.781 -14.048 -21.588  1.00  0.00           C   
ATOM   3174  C   GLY A 459      69.252 -12.929 -20.647  1.00  0.00           C   
ATOM   3175  O   GLY A 459      68.742 -12.784 -19.534  1.00  0.00           O   
ATOM   3176  N   SER A 460      70.235 -12.139 -21.092  1.00  0.00           N   
ATOM   3177  CA  SER A 460      70.817 -11.033 -20.315  1.00  0.00           C   
ATOM   3178  CB  SER A 460      71.842 -10.273 -21.164  1.00  0.00           C   
ATOM   3179  OG  SER A 460      73.093 -10.915 -21.263  1.00  0.00           O   
ATOM   3180  C   SER A 460      69.791  -9.987 -19.861  1.00  0.00           C   
ATOM   3181  O   SER A 460      70.013  -9.366 -18.824  1.00  0.00           O   
ATOM   3182  N   ASP A 461      68.714  -9.762 -20.613  1.00  0.00           N   
ATOM   3183  CA  ASP A 461      67.779  -8.653 -20.385  1.00  0.00           C   
ATOM   3184  CB  ASP A 461      66.837  -8.599 -21.594  1.00  0.00           C   
ATOM   3185  CG  ASP A 461      66.098  -7.270 -21.654  1.00  0.00           C   
ATOM   3186  OD1 ASP A 461      66.677  -6.269 -22.137  1.00  0.00           O   
ATOM   3187  OD2 ASP A 461      64.946  -7.200 -21.187  1.00  0.00           O 1-
ATOM   3188  C   ASP A 461      67.026  -8.763 -19.039  1.00  0.00           C   
ATOM   3189  O   ASP A 461      66.757  -7.737 -18.405  1.00  0.00           O   
ATOM   3190  N   LEU A 462      66.823  -9.988 -18.534  1.00  0.00           N   
ATOM   3191  CA  LEU A 462      66.251 -10.269 -17.212  1.00  0.00           C   
ATOM   3192  CB  LEU A 462      66.321 -11.792 -16.995  1.00  0.00           C   
ATOM   3193  CG  LEU A 462      65.676 -12.272 -15.680  1.00  0.00           C   
ATOM   3194  CD1 LEU A 462      64.154 -12.150 -15.739  1.00  0.00           C   
ATOM   3195  CD2 LEU A 462      66.055 -13.723 -15.398  1.00  0.00           C   
ATOM   3196  C   LEU A 462      66.990  -9.545 -16.073  1.00  0.00           C   
ATOM   3197  O   LEU A 462      66.336  -9.100 -15.127  1.00  0.00           O   
ATOM   3198  N   GLN A 463      68.317  -9.404 -16.173  1.00  0.00           N   
ATOM   3199  CA  GLN A 463      69.155  -8.761 -15.153  1.00  0.00           C   
ATOM   3200  CB  GLN A 463      70.631  -8.835 -15.565  1.00  0.00           C   
ATOM   3201  CG  GLN A 463      71.180 -10.244 -15.850  1.00  0.00           C   
ATOM   3202  CD  GLN A 463      72.549 -10.109 -16.498  1.00  0.00           C   
ATOM   3203  OE1 GLN A 463      73.573 -10.243 -15.845  1.00  0.00           O   
ATOM   3204  NE2 GLN A 463      72.595  -9.704 -17.743  1.00  0.00           N   
ATOM   3205  C   GLN A 463      68.783  -7.285 -14.942  1.00  0.00           C   
ATOM   3206  O   GLN A 463      69.013  -6.773 -13.848  1.00  0.00           O   
ATOM   3207  N   GLU A 464      68.206  -6.623 -15.951  1.00  0.00           N   
ATOM   3208  CA  GLU A 464      67.596  -5.305 -15.798  1.00  0.00           C   
ATOM   3209  CB  GLU A 464      67.607  -4.567 -17.152  1.00  0.00           C   
ATOM   3210  CG  GLU A 464      66.854  -3.233 -17.080  1.00  0.00           C   
ATOM   3211  CD  GLU A 464      66.922  -2.443 -18.387  1.00  0.00           C   
ATOM   3212  OE1 GLU A 464      67.403  -1.286 -18.326  1.00  0.00           O   
ATOM   3213  OE2 GLU A 464      66.474  -2.952 -19.442  1.00  0.00           O 1-
ATOM   3214  C   GLU A 464      66.174  -5.429 -15.242  1.00  0.00           C   
ATOM   3215  O   GLU A 464      65.886  -4.827 -14.206  1.00  0.00           O   
ATOM   3216  N   LYS A 465      65.288  -6.161 -15.927  1.00  0.00           N   
ATOM   3217  CA  LYS A 465      63.837  -5.974 -15.765  1.00  0.00           C   
ATOM   3218  CB  LYS A 465      63.123  -6.284 -17.091  1.00  0.00           C   
ATOM   3219  CG  LYS A 465      63.567  -5.284 -18.174  1.00  0.00           C   
ATOM   3220  CD  LYS A 465      62.788  -5.451 -19.484  1.00  0.00           C   
ATOM   3221  CE  LYS A 465      63.233  -4.435 -20.552  1.00  0.00           C   
ATOM   3222  NZ  LYS A 465      64.683  -4.525 -20.850  1.00  0.00           N 1+
ATOM   3223  C   LYS A 465      63.238  -6.692 -14.555  1.00  0.00           C   
ATOM   3224  O   LYS A 465      62.237  -6.200 -14.042  1.00  0.00           O   
ATOM   3225  N   LEU A 466      63.885  -7.733 -14.020  1.00  0.00           N   
ATOM   3226  CA  LEU A 466      63.547  -8.286 -12.700  1.00  0.00           C   
ATOM   3227  CB  LEU A 466      63.923  -9.783 -12.696  1.00  0.00           C   
ATOM   3228  CG  LEU A 466      63.471 -10.584 -11.461  1.00  0.00           C   
ATOM   3229  CD1 LEU A 466      61.953 -10.621 -11.293  1.00  0.00           C   
ATOM   3230  CD2 LEU A 466      63.947 -12.033 -11.567  1.00  0.00           C   
ATOM   3231  C   LEU A 466      64.192  -7.478 -11.548  1.00  0.00           C   
ATOM   3232  O   LEU A 466      63.694  -7.540 -10.422  1.00  0.00           O   
ATOM   3233  N   GLY A 467      65.247  -6.698 -11.821  1.00  0.00           N   
ATOM   3234  CA  GLY A 467      65.943  -5.861 -10.838  1.00  0.00           C   
ATOM   3235  C   GLY A 467      65.334  -4.465 -10.647  1.00  0.00           C   
ATOM   3236  O   GLY A 467      65.206  -4.035  -9.500  1.00  0.00           O   
ATOM   3237  N   LYS A 468      64.933  -3.780 -11.727  1.00  0.00           N   
ATOM   3238  CA  LYS A 468      64.263  -2.464 -11.708  1.00  0.00           C   
ATOM   3239  CB  LYS A 468      64.453  -1.745 -13.066  1.00  0.00           C   
ATOM   3240  CG  LYS A 468      65.895  -1.296 -13.368  1.00  0.00           C   
ATOM   3241  CD  LYS A 468      65.948  -0.499 -14.687  1.00  0.00           C   
ATOM   3242  CE  LYS A 468      67.370  -0.001 -14.992  1.00  0.00           C   
ATOM   3243  NZ  LYS A 468      67.472   0.620 -16.338  1.00  0.00           N 1+
ATOM   3244  C   LYS A 468      62.775  -2.604 -11.327  1.00  0.00           C   
ATOM   3245  O   LYS A 468      61.923  -2.342 -12.168  1.00  0.00           O   
ATOM   3246  N   GLN A 469      62.482  -3.058 -10.107  1.00  0.00           N   
ATOM   3247  CA  GLN A 469      61.119  -3.326  -9.623  1.00  0.00           C   
ATOM   3248  CB  GLN A 469      60.806  -4.832  -9.745  1.00  0.00           C   
ATOM   3249  CG  GLN A 469      60.786  -5.366 -11.188  1.00  0.00           C   
ATOM   3250  CD  GLN A 469      59.680  -4.768 -12.056  1.00  0.00           C   
ATOM   3251  OE1 GLN A 469      58.675  -4.290 -11.553  1.00  0.00           O   
ATOM   3252  NE2 GLN A 469      59.798  -4.828 -13.361  1.00  0.00           N   
ATOM   3253  C   GLN A 469      60.930  -2.891  -8.161  1.00  0.00           C   
ATOM   3254  O   GLN A 469      61.813  -3.162  -7.342  1.00  0.00           O   
ATOM   3255  N   LYS A 470      59.789  -2.279  -7.830  1.00  0.00           N   
ATOM   3256  CA  LYS A 470      59.387  -1.888  -6.466  1.00  0.00           C   
ATOM   3257  CB  LYS A 470      59.424  -0.348  -6.354  1.00  0.00           C   
ATOM   3258  CG  LYS A 470      60.799   0.264  -6.698  1.00  0.00           C   
ATOM   3259  CD  LYS A 470      60.743   1.792  -6.848  1.00  0.00           C   
ATOM   3260  CE  LYS A 470      60.620   2.511  -5.503  1.00  0.00           C   
ATOM   3261  NZ  LYS A 470      61.919   2.528  -4.793  1.00  0.00           N 1+
ATOM   3262  C   LYS A 470      57.997  -2.469  -6.171  1.00  0.00           C   
ATOM   3263  O   LYS A 470      57.015  -1.906  -6.654  1.00  0.00           O   
ATOM   3264  N   TYR A 471      57.898  -3.593  -5.455  1.00  0.00           N   
ATOM   3265  CA  TYR A 471      56.683  -4.429  -5.451  1.00  0.00           C   
ATOM   3266  CB  TYR A 471      56.947  -5.702  -6.272  1.00  0.00           C   
ATOM   3267  CG  TYR A 471      55.743  -6.133  -7.086  1.00  0.00           C   
ATOM   3268  CD1 TYR A 471      54.719  -6.891  -6.487  1.00  0.00           C   
ATOM   3269  CE1 TYR A 471      53.561  -7.205  -7.220  1.00  0.00           C   
ATOM   3270  CZ  TYR A 471      53.418  -6.760  -8.552  1.00  0.00           C   
ATOM   3271  OH  TYR A 471      52.255  -6.965  -9.227  1.00  0.00           O   
ATOM   3272  CE2 TYR A 471      54.467  -6.046  -9.166  1.00  0.00           C   
ATOM   3273  CD2 TYR A 471      55.623  -5.724  -8.430  1.00  0.00           C   
ATOM   3274  C   TYR A 471      56.132  -4.746  -4.048  1.00  0.00           C   
ATOM   3275  O   TYR A 471      56.914  -5.034  -3.142  1.00  0.00           O   
ATOM   3276  N   PHE A 472      54.808  -4.719  -3.872  1.00  0.00           N   
ATOM   3277  CA  PHE A 472      54.127  -4.817  -2.570  1.00  0.00           C   
ATOM   3278  CB  PHE A 472      53.291  -3.534  -2.404  1.00  0.00           C   
ATOM   3279  CG  PHE A 472      52.483  -3.319  -1.131  1.00  0.00           C   
ATOM   3280  CD1 PHE A 472      52.910  -3.814   0.117  1.00  0.00           C   
ATOM   3281  CE1 PHE A 472      52.199  -3.503   1.287  1.00  0.00           C   
ATOM   3282  CZ  PHE A 472      51.054  -2.691   1.224  1.00  0.00           C   
ATOM   3283  CE2 PHE A 472      50.620  -2.194  -0.016  1.00  0.00           C   
ATOM   3284  CD2 PHE A 472      51.332  -2.507  -1.188  1.00  0.00           C   
ATOM   3285  C   PHE A 472      53.272  -6.091  -2.433  1.00  0.00           C   
ATOM   3286  O   PHE A 472      52.564  -6.436  -3.375  1.00  0.00           O   
ATOM   3287  N   LEU A 473      53.295  -6.755  -1.274  1.00  0.00           N   
ATOM   3288  CA  LEU A 473      52.456  -7.906  -0.929  1.00  0.00           C   
ATOM   3289  CB  LEU A 473      53.361  -9.131  -0.687  1.00  0.00           C   
ATOM   3290  CG  LEU A 473      52.624 -10.399  -0.206  1.00  0.00           C   
ATOM   3291  CD1 LEU A 473      51.561 -10.887  -1.192  1.00  0.00           C   
ATOM   3292  CD2 LEU A 473      53.633 -11.529  -0.005  1.00  0.00           C   
ATOM   3293  C   LEU A 473      51.551  -7.597   0.278  1.00  0.00           C   
ATOM   3294  O   LEU A 473      52.058  -7.256   1.350  1.00  0.00           O   
ATOM   3295  N   VAL A 474      50.239  -7.775   0.117  1.00  0.00           N   
ATOM   3296  CA  VAL A 474      49.247  -7.665   1.196  1.00  0.00           C   
ATOM   3297  CB  VAL A 474      47.999  -6.888   0.730  1.00  0.00           C   
ATOM   3298  CG1 VAL A 474      46.988  -6.714   1.872  1.00  0.00           C   
ATOM   3299  CG2 VAL A 474      48.367  -5.482   0.235  1.00  0.00           C   
ATOM   3300  C   VAL A 474      48.899  -9.053   1.741  1.00  0.00           C   
ATOM   3301  O   VAL A 474      48.308  -9.858   1.021  1.00  0.00           O   
ATOM   3302  N   GLY A 475      49.240  -9.308   3.003  1.00  0.00           N   
ATOM   3303  CA  GLY A 475      49.091 -10.597   3.675  1.00  0.00           C   
ATOM   3304  C   GLY A 475      50.343 -11.469   3.569  1.00  0.00           C   
ATOM   3305  O   GLY A 475      50.704 -11.883   2.470  1.00  0.00           O   
ATOM   3306  N   ALA A 476      50.947 -11.797   4.710  1.00  0.00           N   
ATOM   3307  CA  ALA A 476      51.858 -12.931   4.868  1.00  0.00           C   
ATOM   3308  CB  ALA A 476      52.971 -12.513   5.833  1.00  0.00           C   
ATOM   3309  C   ALA A 476      51.090 -14.187   5.340  1.00  0.00           C   
ATOM   3310  O   ALA A 476      51.515 -15.304   5.043  1.00  0.00           O   
ATOM   3311  N   GLY A 477      49.948 -14.022   6.018  1.00  0.00           N   
ATOM   3312  CA  GLY A 477      49.017 -15.098   6.366  1.00  0.00           C   
ATOM   3313  C   GLY A 477      48.437 -15.870   5.169  1.00  0.00           C   
ATOM   3314  O   GLY A 477      48.692 -15.523   4.016  1.00  0.00           O   
ATOM   3315  N   ALA A 478      47.669 -16.924   5.467  1.00  0.00           N   
ATOM   3316  CA  ALA A 478      47.144 -17.919   4.524  1.00  0.00           C   
ATOM   3317  CB  ALA A 478      45.978 -17.324   3.717  1.00  0.00           C   
ATOM   3318  C   ALA A 478      48.223 -18.612   3.663  1.00  0.00           C   
ATOM   3319  O   ALA A 478      48.531 -19.767   3.953  1.00  0.00           O   
ATOM   3320  N   ILE A 479      48.765 -17.933   2.648  1.00  0.00           N   
ATOM   3321  CA  ILE A 479      49.789 -18.435   1.710  1.00  0.00           C   
ATOM   3322  CB  ILE A 479      49.126 -18.952   0.408  1.00  0.00           C   
ATOM   3323  CG2 ILE A 479      48.208 -20.150   0.717  1.00  0.00           C   
ATOM   3324  CG1 ILE A 479      48.376 -17.846  -0.368  1.00  0.00           C   
ATOM   3325  CD1 ILE A 479      47.779 -18.333  -1.696  1.00  0.00           C   
ATOM   3326  C   ILE A 479      50.902 -17.406   1.409  1.00  0.00           C   
ATOM   3327  O   ILE A 479      51.783 -17.692   0.594  1.00  0.00           O   
ATOM   3328  N   GLY A 480      50.870 -16.219   2.025  1.00  0.00           N   
ATOM   3329  CA  GLY A 480      51.750 -15.104   1.672  1.00  0.00           C   
ATOM   3330  C   GLY A 480      53.240 -15.337   1.948  1.00  0.00           C   
ATOM   3331  O   GLY A 480      54.051 -14.800   1.197  1.00  0.00           O   
ATOM   3332  N   CYS A 481      53.626 -16.159   2.928  1.00  0.00           N   
ATOM   3333  CA  CYS A 481      55.038 -16.460   3.196  1.00  0.00           C   
ATOM   3334  CB  CYS A 481      55.182 -17.222   4.520  1.00  0.00           C   
ATOM   3335  SG  CYS A 481      54.431 -16.281   5.872  1.00  0.00           S   
ATOM   3336  C   CYS A 481      55.667 -17.274   2.060  1.00  0.00           C   
ATOM   3337  O   CYS A 481      56.800 -16.985   1.678  1.00  0.00           O   
ATOM   3338  N   GLU A 482      54.943 -18.245   1.497  1.00  0.00           N   
ATOM   3339  CA  GLU A 482      55.432 -19.059   0.377  1.00  0.00           C   
ATOM   3340  CB  GLU A 482      54.576 -20.335   0.285  1.00  0.00           C   
ATOM   3341  CG  GLU A 482      55.279 -21.493  -0.439  1.00  0.00           C   
ATOM   3342  CD  GLU A 482      56.360 -22.143   0.432  1.00  0.00           C   
ATOM   3343  OE1 GLU A 482      57.490 -21.613   0.485  1.00  0.00           O   
ATOM   3344  OE2 GLU A 482      56.105 -23.217   1.021  1.00  0.00           O 1-
ATOM   3345  C   GLU A 482      55.460 -18.253  -0.938  1.00  0.00           C   
ATOM   3346  O   GLU A 482      56.349 -18.477  -1.765  1.00  0.00           O   
ATOM   3347  N   LEU A 483      54.570 -17.265  -1.093  1.00  0.00           N   
ATOM   3348  CA  LEU A 483      54.619 -16.290  -2.187  1.00  0.00           C   
ATOM   3349  CB  LEU A 483      53.268 -15.557  -2.247  1.00  0.00           C   
ATOM   3350  CG  LEU A 483      53.138 -14.552  -3.406  1.00  0.00           C   
ATOM   3351  CD1 LEU A 483      53.404 -15.193  -4.770  1.00  0.00           C   
ATOM   3352  CD2 LEU A 483      51.723 -13.976  -3.415  1.00  0.00           C   
ATOM   3353  C   LEU A 483      55.808 -15.325  -2.045  1.00  0.00           C   
ATOM   3354  O   LEU A 483      56.544 -15.149  -3.016  1.00  0.00           O   
ATOM   3355  N   LEU A 484      56.056 -14.782  -0.849  1.00  0.00           N   
ATOM   3356  CA  LEU A 484      57.232 -13.955  -0.569  1.00  0.00           C   
ATOM   3357  CB  LEU A 484      57.130 -13.417   0.870  1.00  0.00           C   
ATOM   3358  CG  LEU A 484      58.165 -12.324   1.195  1.00  0.00           C   
ATOM   3359  CD1 LEU A 484      57.845 -11.002   0.495  1.00  0.00           C   
ATOM   3360  CD2 LEU A 484      58.202 -12.078   2.703  1.00  0.00           C   
ATOM   3361  C   LEU A 484      58.531 -14.750  -0.789  1.00  0.00           C   
ATOM   3362  O   LEU A 484      59.465 -14.198  -1.373  1.00  0.00           O   
ATOM   3363  N   LYS A 485      58.572 -16.036  -0.406  1.00  0.00           N   
ATOM   3364  CA  LYS A 485      59.702 -16.927  -0.706  1.00  0.00           C   
ATOM   3365  CB  LYS A 485      59.526 -18.287  -0.010  1.00  0.00           C   
ATOM   3366  CG  LYS A 485      60.875 -19.014   0.145  1.00  0.00           C   
ATOM   3367  CD  LYS A 485      60.706 -20.474   0.591  1.00  0.00           C   
ATOM   3368  CE  LYS A 485      60.387 -21.379  -0.603  1.00  0.00           C   
ATOM   3369  NZ  LYS A 485      59.872 -22.686  -0.157  1.00  0.00           N 1+
ATOM   3370  C   LYS A 485      59.886 -17.088  -2.215  1.00  0.00           C   
ATOM   3371  O   LYS A 485      61.019 -16.960  -2.660  1.00  0.00           O   
ATOM   3372  N   ASN A 486      58.821 -17.262  -2.998  1.00  0.00           N   
ATOM   3373  CA  ASN A 486      58.911 -17.313  -4.462  1.00  0.00           C   
ATOM   3374  CB  ASN A 486      57.531 -17.660  -5.048  1.00  0.00           C   
ATOM   3375  CG  ASN A 486      57.349 -19.153  -5.223  1.00  0.00           C   
ATOM   3376  OD1 ASN A 486      57.553 -19.659  -6.313  1.00  0.00           O   
ATOM   3377  ND2 ASN A 486      57.005 -19.883  -4.189  1.00  0.00           N   
ATOM   3378  C   ASN A 486      59.497 -16.015  -5.060  1.00  0.00           C   
ATOM   3379  O   ASN A 486      60.402 -16.123  -5.890  1.00  0.00           O   
ATOM   3380  N   PHE A 487      59.073 -14.828  -4.609  1.00  0.00           N   
ATOM   3381  CA  PHE A 487      59.652 -13.545  -5.051  1.00  0.00           C   
ATOM   3382  CB  PHE A 487      58.848 -12.375  -4.459  1.00  0.00           C   
ATOM   3383  CG  PHE A 487      57.367 -12.277  -4.798  1.00  0.00           C   
ATOM   3384  CD1 PHE A 487      56.815 -12.894  -5.941  1.00  0.00           C   
ATOM   3385  CE1 PHE A 487      55.448 -12.745  -6.233  1.00  0.00           C   
ATOM   3386  CZ  PHE A 487      54.627 -11.964  -5.401  1.00  0.00           C   
ATOM   3387  CE2 PHE A 487      55.171 -11.344  -4.263  1.00  0.00           C   
ATOM   3388  CD2 PHE A 487      56.535 -11.503  -3.963  1.00  0.00           C   
ATOM   3389  C   PHE A 487      61.137 -13.407  -4.664  1.00  0.00           C   
ATOM   3390  O   PHE A 487      61.934 -12.930  -5.478  1.00  0.00           O   
ATOM   3391  N   ALA A 488      61.523 -13.862  -3.470  1.00  0.00           N   
ATOM   3392  CA  ALA A 488      62.915 -13.901  -3.030  1.00  0.00           C   
ATOM   3393  CB  ALA A 488      62.920 -14.208  -1.532  1.00  0.00           C   
ATOM   3394  C   ALA A 488      63.757 -14.925  -3.809  1.00  0.00           C   
ATOM   3395  O   ALA A 488      64.918 -14.628  -4.099  1.00  0.00           O   
ATOM   3396  N   MET A 489      63.187 -16.074  -4.182  1.00  0.00           N   
ATOM   3397  CA  MET A 489      63.878 -17.132  -4.921  1.00  0.00           C   
ATOM   3398  CB  MET A 489      63.045 -18.423  -4.941  1.00  0.00           C   
ATOM   3399  CG  MET A 489      63.074 -19.155  -3.594  1.00  0.00           C   
ATOM   3400  SD  MET A 489      61.783 -20.418  -3.449  1.00  0.00           S   
ATOM   3401  CE  MET A 489      62.488 -21.732  -4.473  1.00  0.00           C   
ATOM   3402  C   MET A 489      64.227 -16.700  -6.345  1.00  0.00           C   
ATOM   3403  O   MET A 489      65.387 -16.879  -6.721  1.00  0.00           O   
ATOM   3404  N   ILE A 490      63.301 -16.072  -7.080  1.00  0.00           N   
ATOM   3405  CA  ILE A 490      63.634 -15.438  -8.369  1.00  0.00           C   
ATOM   3406  CB  ILE A 490      62.375 -15.089  -9.200  1.00  0.00           C   
ATOM   3407  CG2 ILE A 490      61.551 -16.365  -9.449  1.00  0.00           C   
ATOM   3408  CG1 ILE A 490      61.516 -13.967  -8.575  1.00  0.00           C   
ATOM   3409  CD1 ILE A 490      60.322 -13.530  -9.432  1.00  0.00           C   
ATOM   3410  C   ILE A 490      64.552 -14.221  -8.171  1.00  0.00           C   
ATOM   3411  O   ILE A 490      65.356 -13.936  -9.055  1.00  0.00           O   
ATOM   3412  N   GLY A 491      64.479 -13.555  -7.013  1.00  0.00           N   
ATOM   3413  CA  GLY A 491      65.338 -12.434  -6.641  1.00  0.00           C   
ATOM   3414  C   GLY A 491      64.860 -11.090  -7.189  1.00  0.00           C   
ATOM   3415  O   GLY A 491      65.699 -10.337  -7.691  1.00  0.00           O   
ATOM   3416  N   LEU A 492      63.553 -10.836  -7.099  1.00  0.00           N   
ATOM   3417  CA  LEU A 492      62.861  -9.603  -7.493  1.00  0.00           C   
ATOM   3418  CB  LEU A 492      61.379  -9.809  -7.107  1.00  0.00           C   
ATOM   3419  CG  LEU A 492      60.405  -8.654  -7.410  1.00  0.00           C   
ATOM   3420  CD1 LEU A 492      60.269  -8.398  -8.909  1.00  0.00           C   
ATOM   3421  CD2 LEU A 492      59.018  -9.006  -6.868  1.00  0.00           C   
ATOM   3422  C   LEU A 492      63.456  -8.340  -6.834  1.00  0.00           C   
ATOM   3423  O   LEU A 492      63.880  -8.400  -5.681  1.00  0.00           O   
ATOM   3424  N   GLY A 493      63.453  -7.205  -7.539  1.00  0.00           N   
ATOM   3425  CA  GLY A 493      63.731  -5.884  -6.957  1.00  0.00           C   
ATOM   3426  C   GLY A 493      65.196  -5.624  -6.592  1.00  0.00           C   
ATOM   3427  O   GLY A 493      65.456  -4.725  -5.798  1.00  0.00           O   
ATOM   3428  N   CYS A 494      66.153  -6.374  -7.146  1.00  0.00           N   
ATOM   3429  CA  CYS A 494      67.582  -6.290  -6.808  1.00  0.00           C   
ATOM   3430  CB  CYS A 494      68.257  -7.599  -7.247  1.00  0.00           C   
ATOM   3431  SG  CYS A 494      68.453  -7.681  -9.053  1.00  0.00           S   
ATOM   3432  C   CYS A 494      68.323  -5.024  -7.315  1.00  0.00           C   
ATOM   3433  O   CYS A 494      69.554  -5.052  -7.419  1.00  0.00           O   
ATOM   3434  N   GLY A 495      67.616  -3.952  -7.679  1.00  0.00           N   
ATOM   3435  CA  GLY A 495      68.184  -2.695  -8.170  1.00  0.00           C   
ATOM   3436  C   GLY A 495      68.627  -1.722  -7.068  1.00  0.00           C   
ATOM   3437  O   GLY A 495      68.187  -1.828  -5.922  1.00  0.00           O   
ATOM   3438  N   GLU A 496      69.439  -0.719  -7.424  1.00  0.00           N   
ATOM   3439  CA  GLU A 496      69.908   0.322  -6.491  1.00  0.00           C   
ATOM   3440  CB  GLU A 496      70.785   1.318  -7.270  1.00  0.00           C   
ATOM   3441  CG  GLU A 496      71.478   2.360  -6.377  1.00  0.00           C   
ATOM   3442  CD  GLU A 496      72.041   3.515  -7.209  1.00  0.00           C   
ATOM   3443  OE1 GLU A 496      73.257   3.532  -7.495  1.00  0.00           O   
ATOM   3444  OE2 GLU A 496      71.251   4.429  -7.559  1.00  0.00           O 1-
ATOM   3445  C   GLU A 496      68.741   1.042  -5.779  1.00  0.00           C   
ATOM   3446  O   GLU A 496      68.883   1.336  -4.592  1.00  0.00           O   
ATOM   3447  N   GLY A 497      67.598   1.229  -6.450  1.00  0.00           N   
ATOM   3448  CA  GLY A 497      66.337   1.728  -5.885  1.00  0.00           C   
ATOM   3449  C   GLY A 497      65.141   0.783  -6.092  1.00  0.00           C   
ATOM   3450  O   GLY A 497      64.047   1.296  -6.321  1.00  0.00           O   
ATOM   3451  N   GLY A 498      65.358  -0.539  -6.104  1.00  0.00           N   
ATOM   3452  CA  GLY A 498      64.297  -1.560  -6.148  1.00  0.00           C   
ATOM   3453  C   GLY A 498      63.895  -2.075  -4.757  1.00  0.00           C   
ATOM   3454  O   GLY A 498      64.739  -2.087  -3.861  1.00  0.00           O   
ATOM   3455  N   GLU A 499      62.648  -2.509  -4.570  1.00  0.00           N   
ATOM   3456  CA  GLU A 499      62.092  -2.895  -3.260  1.00  0.00           C   
ATOM   3457  CB  GLU A 499      61.284  -1.739  -2.626  1.00  0.00           C   
ATOM   3458  CG  GLU A 499      62.098  -0.744  -1.787  1.00  0.00           C   
ATOM   3459  CD  GLU A 499      62.423   0.552  -2.536  1.00  0.00           C   
ATOM   3460  OE1 GLU A 499      63.194   0.532  -3.513  1.00  0.00           O   
ATOM   3461  OE2 GLU A 499      61.880   1.621  -2.164  1.00  0.00           O 1-
ATOM   3462  C   GLU A 499      61.176  -4.126  -3.324  1.00  0.00           C   
ATOM   3463  O   GLU A 499      60.461  -4.310  -4.311  1.00  0.00           O   
ATOM   3464  N   ILE A 500      61.111  -4.873  -2.219  1.00  0.00           N   
ATOM   3465  CA  ILE A 500      59.981  -5.742  -1.872  1.00  0.00           C   
ATOM   3466  CB  ILE A 500      60.392  -7.233  -1.791  1.00  0.00           C   
ATOM   3467  CG2 ILE A 500      59.153  -8.100  -1.486  1.00  0.00           C   
ATOM   3468  CG1 ILE A 500      61.090  -7.716  -3.087  1.00  0.00           C   
ATOM   3469  CD1 ILE A 500      61.550  -9.182  -3.042  1.00  0.00           C   
ATOM   3470  C   ILE A 500      59.373  -5.228  -0.555  1.00  0.00           C   
ATOM   3471  O   ILE A 500      60.115  -4.988   0.397  1.00  0.00           O   
ATOM   3472  N   ILE A 501      58.053  -5.080  -0.482  1.00  0.00           N   
ATOM   3473  CA  ILE A 501      57.325  -4.657   0.722  1.00  0.00           C   
ATOM   3474  CB  ILE A 501      56.632  -3.283   0.513  1.00  0.00           C   
ATOM   3475  CG2 ILE A 501      56.089  -2.784   1.865  1.00  0.00           C   
ATOM   3476  CG1 ILE A 501      57.516  -2.162  -0.095  1.00  0.00           C   
ATOM   3477  CD1 ILE A 501      57.593  -2.160  -1.628  1.00  0.00           C   
ATOM   3478  C   ILE A 501      56.313  -5.746   1.094  1.00  0.00           C   
ATOM   3479  O   ILE A 501      55.621  -6.219   0.193  1.00  0.00           O   
ATOM   3480  N   VAL A 502      56.181  -6.130   2.367  1.00  0.00           N   
ATOM   3481  CA  VAL A 502      55.140  -7.070   2.828  1.00  0.00           C   
ATOM   3482  CB  VAL A 502      55.710  -8.493   3.025  1.00  0.00           C   
ATOM   3483  CG1 VAL A 502      56.845  -8.586   4.054  1.00  0.00           C   
ATOM   3484  CG2 VAL A 502      54.611  -9.495   3.404  1.00  0.00           C   
ATOM   3485  C   VAL A 502      54.407  -6.545   4.061  1.00  0.00           C   
ATOM   3486  O   VAL A 502      55.070  -6.119   5.005  1.00  0.00           O   
ATOM   3487  N   THR A 503      53.069  -6.583   4.076  1.00  0.00           N   
ATOM   3488  CA  THR A 503      52.251  -6.149   5.224  1.00  0.00           C   
ATOM   3489  CB  THR A 503      51.470  -4.861   4.916  1.00  0.00           C   
ATOM   3490  CG2 THR A 503      50.266  -5.024   3.994  1.00  0.00           C   
ATOM   3491  OG1 THR A 503      51.020  -4.283   6.117  1.00  0.00           O   
ATOM   3492  C   THR A 503      51.356  -7.259   5.778  1.00  0.00           C   
ATOM   3493  O   THR A 503      50.815  -8.043   4.999  1.00  0.00           O   
ATOM   3494  N   ASP A 504      51.199  -7.324   7.100  1.00  0.00           N   
ATOM   3495  CA  ASP A 504      50.300  -8.235   7.823  1.00  0.00           C   
ATOM   3496  CB  ASP A 504      50.996  -9.596   8.032  1.00  0.00           C   
ATOM   3497  CG  ASP A 504      49.990 -10.739   8.205  1.00  0.00           C   
ATOM   3498  OD1 ASP A 504      49.746 -11.456   7.209  1.00  0.00           O   
ATOM   3499  OD2 ASP A 504      49.463 -10.891   9.328  1.00  0.00           O 1-
ATOM   3500  C   ASP A 504      49.848  -7.584   9.154  1.00  0.00           C   
ATOM   3501  O   ASP A 504      50.220  -6.438   9.414  1.00  0.00           O   
ATOM   3502  N   MET A 505      49.043  -8.264   9.974  1.00  0.00           N   
ATOM   3503  CA  MET A 505      48.494  -7.734  11.231  1.00  0.00           C   
ATOM   3504  CB  MET A 505      47.178  -6.991  10.925  1.00  0.00           C   
ATOM   3505  CG  MET A 505      46.027  -7.918  10.509  1.00  0.00           C   
ATOM   3506  SD  MET A 505      44.534  -7.021  10.000  1.00  0.00           S   
ATOM   3507  CE  MET A 505      43.381  -8.412   9.852  1.00  0.00           C   
ATOM   3508  C   MET A 505      48.339  -8.785  12.355  1.00  0.00           C   
ATOM   3509  O   MET A 505      47.757  -8.435  13.386  1.00  0.00           O   
ATOM   3510  N   ASP A 506      48.832 -10.019  12.176  1.00  0.00           N   
ATOM   3511  CA  ASP A 506      48.705 -11.148  13.117  1.00  0.00           C   
ATOM   3512  CB  ASP A 506      47.599 -12.073  12.574  1.00  0.00           C   
ATOM   3513  CG  ASP A 506      47.350 -13.326  13.417  1.00  0.00           C   
ATOM   3514  OD1 ASP A 506      47.379 -13.254  14.665  1.00  0.00           O   
ATOM   3515  OD2 ASP A 506      47.187 -14.410  12.820  1.00  0.00           O 1-
ATOM   3516  C   ASP A 506      50.048 -11.889  13.360  1.00  0.00           C   
ATOM   3517  O   ASP A 506      50.987 -11.738  12.574  1.00  0.00           O   
ATOM   3518  N   THR A 507      50.163 -12.667  14.442  1.00  0.00           N   
ATOM   3519  CA  THR A 507      51.384 -13.404  14.846  1.00  0.00           C   
ATOM   3520  CB  THR A 507      51.662 -13.276  16.350  1.00  0.00           C   
ATOM   3521  CG2 THR A 507      51.725 -11.831  16.837  1.00  0.00           C   
ATOM   3522  OG1 THR A 507      50.671 -13.940  17.094  1.00  0.00           O   
ATOM   3523  C   THR A 507      51.344 -14.886  14.462  1.00  0.00           C   
ATOM   3524  O   THR A 507      50.268 -15.399  14.162  1.00  0.00           O   
ATOM   3525  N   ILE A 508      52.487 -15.571  14.415  1.00  0.00           N   
ATOM   3526  CA  ILE A 508      52.606 -16.973  13.953  1.00  0.00           C   
ATOM   3527  CB  ILE A 508      54.081 -17.296  13.623  1.00  0.00           C   
ATOM   3528  CG2 ILE A 508      54.561 -16.372  12.488  1.00  0.00           C   
ATOM   3529  CG1 ILE A 508      54.991 -17.203  14.871  1.00  0.00           C   
ATOM   3530  CD1 ILE A 508      56.476 -17.428  14.572  1.00  0.00           C   
ATOM   3531  C   ILE A 508      51.982 -18.016  14.909  1.00  0.00           C   
ATOM   3532  O   ILE A 508      51.854 -17.735  16.098  1.00  0.00           O   
ATOM   3533  N   GLU A 509      51.600 -19.197  14.406  1.00  0.00           N   
ATOM   3534  CA  GLU A 509      50.937 -20.276  15.169  1.00  0.00           C   
ATOM   3535  CB  GLU A 509      49.422 -20.010  15.226  1.00  0.00           C   
ATOM   3536  CG  GLU A 509      48.685 -20.050  13.879  1.00  0.00           C   
ATOM   3537  CD  GLU A 509      48.807 -18.734  13.105  1.00  0.00           C   
ATOM   3538  OE1 GLU A 509      49.550 -18.645  12.099  1.00  0.00           O   
ATOM   3539  OE2 GLU A 509      48.079 -17.770  13.423  1.00  0.00           O 1-
ATOM   3540  C   GLU A 509      51.245 -21.695  14.622  1.00  0.00           C   
ATOM   3541  O   GLU A 509      51.746 -21.797  13.500  1.00  0.00           O   
ATOM   3542  N   LYS A 510      50.974 -22.775  15.377  1.00  0.00           N   
ATOM   3543  CA  LYS A 510      51.428 -24.150  15.065  1.00  0.00           C   
ATOM   3544  CB  LYS A 510      51.395 -24.998  16.357  1.00  0.00           C   
ATOM   3545  CG  LYS A 510      51.865 -26.454  16.169  1.00  0.00           C   
ATOM   3546  CD  LYS A 510      51.868 -27.223  17.503  1.00  0.00           C   
ATOM   3547  CE  LYS A 510      52.069 -28.725  17.258  1.00  0.00           C   
ATOM   3548  NZ  LYS A 510      52.154 -29.505  18.517  1.00  0.00           N 1+
ATOM   3549  C   LYS A 510      50.635 -24.814  13.937  1.00  0.00           C   
ATOM   3550  O   LYS A 510      51.262 -25.316  13.004  1.00  0.00           O   
ATOM   3551  N   SER A 511      49.304 -24.812  13.984  1.00  0.00           N   
ATOM   3552  CA  SER A 511      48.464 -25.566  13.034  1.00  0.00           C   
ATOM   3553  CB  SER A 511      47.007 -25.575  13.510  1.00  0.00           C   
ATOM   3554  OG  SER A 511      46.503 -24.256  13.575  1.00  0.00           O   
ATOM   3555  C   SER A 511      48.548 -25.050  11.592  1.00  0.00           C   
ATOM   3556  O   SER A 511      48.254 -25.809  10.664  1.00  0.00           O   
ATOM   3557  N   ASN A 512      49.000 -23.810  11.383  1.00  0.00           N   
ATOM   3558  CA  ASN A 512      49.237 -23.241  10.055  1.00  0.00           C   
ATOM   3559  CB  ASN A 512      49.202 -21.706  10.153  1.00  0.00           C   
ATOM   3560  CG  ASN A 512      47.796 -21.140  10.252  1.00  0.00           C   
ATOM   3561  OD1 ASN A 512      46.810 -21.830  10.039  1.00  0.00           O   
ATOM   3562  ND2 ASN A 512      47.654 -19.868  10.521  1.00  0.00           N   
ATOM   3563  C   ASN A 512      50.525 -23.748   9.386  1.00  0.00           C   
ATOM   3564  O   ASN A 512      50.637 -23.566   8.171  1.00  0.00           O   
ATOM   3565  N   LEU A 513      51.434 -24.426  10.100  1.00  0.00           N   
ATOM   3566  CA  LEU A 513      52.660 -24.981   9.512  1.00  0.00           C   
ATOM   3567  CB  LEU A 513      53.537 -25.519  10.660  1.00  0.00           C   
ATOM   3568  CG  LEU A 513      54.931 -26.024  10.245  1.00  0.00           C   
ATOM   3569  CD1 LEU A 513      55.723 -25.004   9.427  1.00  0.00           C   
ATOM   3570  CD2 LEU A 513      55.755 -26.351  11.489  1.00  0.00           C   
ATOM   3571  C   LEU A 513      52.353 -26.028   8.421  1.00  0.00           C   
ATOM   3572  O   LEU A 513      53.050 -26.074   7.413  1.00  0.00           O   
ATOM   3573  N   ASN A 514      51.249 -26.770   8.549  1.00  0.00           N   
ATOM   3574  CA  ASN A 514      50.724 -27.690   7.530  1.00  0.00           C   
ATOM   3575  CB  ASN A 514      49.664 -28.539   8.264  1.00  0.00           C   
ATOM   3576  CG  ASN A 514      48.912 -29.575   7.446  1.00  0.00           C   
ATOM   3577  OD1 ASN A 514      47.714 -29.708   7.621  1.00  0.00           O   
ATOM   3578  ND2 ASN A 514      49.556 -30.382   6.641  1.00  0.00           N   
ATOM   3579  C   ASN A 514      50.222 -26.977   6.243  1.00  0.00           C   
ATOM   3580  O   ASN A 514      49.985 -27.651   5.237  1.00  0.00           O   
ATOM   3581  N   ARG A 515      50.109 -25.639   6.241  1.00  0.00           N   
ATOM   3582  CA  ARG A 515      49.728 -24.810   5.082  1.00  0.00           C   
ATOM   3583  CB  ARG A 515      48.554 -23.905   5.491  1.00  0.00           C   
ATOM   3584  CG  ARG A 515      47.899 -23.202   4.293  1.00  0.00           C   
ATOM   3585  CD  ARG A 515      46.741 -22.328   4.785  1.00  0.00           C   
ATOM   3586  NE  ARG A 515      46.008 -21.711   3.664  1.00  0.00           N   
ATOM   3587  CZ  ARG A 515      44.871 -21.047   3.759  1.00  0.00           C   
ATOM   3588  NH1 ARG A 515      44.303 -20.785   4.901  1.00  0.00           N 1+
ATOM   3589  NH2 ARG A 515      44.247 -20.628   2.704  1.00  0.00           N   
ATOM   3590  C   ARG A 515      50.899 -24.008   4.501  1.00  0.00           C   
ATOM   3591  O   ARG A 515      50.944 -23.904   3.276  1.00  0.00           O   
ATOM   3592  N   GLN A 516      51.804 -23.465   5.319  1.00  0.00           N   
ATOM   3593  CA  GLN A 516      53.038 -22.786   4.880  1.00  0.00           C   
ATOM   3594  CB  GLN A 516      52.739 -21.362   4.367  1.00  0.00           C   
ATOM   3595  CG  GLN A 516      52.039 -20.438   5.382  1.00  0.00           C   
ATOM   3596  CD  GLN A 516      51.925 -18.990   4.903  1.00  0.00           C   
ATOM   3597  OE1 GLN A 516      52.301 -18.653   3.791  1.00  0.00           O   
ATOM   3598  NE2 GLN A 516      51.457 -18.085   5.732  1.00  0.00           N   
ATOM   3599  C   GLN A 516      54.112 -22.760   5.987  1.00  0.00           C   
ATOM   3600  O   GLN A 516      53.760 -22.780   7.159  1.00  0.00           O   
ATOM   3601  N   PHE A 517      55.395 -22.667   5.624  1.00  0.00           N   
ATOM   3602  CA  PHE A 517      56.562 -22.966   6.480  1.00  0.00           C   
ATOM   3603  CB  PHE A 517      57.817 -22.888   5.588  1.00  0.00           C   
ATOM   3604  CG  PHE A 517      58.143 -21.490   5.081  1.00  0.00           C   
ATOM   3605  CD1 PHE A 517      57.729 -21.090   3.797  1.00  0.00           C   
ATOM   3606  CE1 PHE A 517      58.005 -19.790   3.339  1.00  0.00           C   
ATOM   3607  CZ  PHE A 517      58.694 -18.879   4.156  1.00  0.00           C   
ATOM   3608  CE2 PHE A 517      59.117 -19.275   5.437  1.00  0.00           C   
ATOM   3609  CD2 PHE A 517      58.848 -20.578   5.894  1.00  0.00           C   
ATOM   3610  C   PHE A 517      56.786 -22.113   7.757  1.00  0.00           C   
ATOM   3611  O   PHE A 517      57.759 -22.391   8.455  1.00  0.00           O   
ATOM   3612  N   LEU A 518      55.999 -21.070   8.042  1.00  0.00           N   
ATOM   3613  CA  LEU A 518      56.381 -20.024   9.004  1.00  0.00           C   
ATOM   3614  CB  LEU A 518      55.852 -18.666   8.502  1.00  0.00           C   
ATOM   3615  CG  LEU A 518      56.496 -17.485   9.255  1.00  0.00           C   
ATOM   3616  CD1 LEU A 518      57.885 -17.173   8.694  1.00  0.00           C   
ATOM   3617  CD2 LEU A 518      55.648 -16.217   9.143  1.00  0.00           C   
ATOM   3618  C   LEU A 518      55.941 -20.340  10.451  1.00  0.00           C   
ATOM   3619  O   LEU A 518      54.770 -20.147  10.774  1.00  0.00           O   
ATOM   3620  N   PHE A 519      56.874 -20.764  11.308  1.00  0.00           N   
ATOM   3621  CA  PHE A 519      56.633 -21.151  12.709  1.00  0.00           C   
ATOM   3622  CB  PHE A 519      56.178 -22.622  12.713  1.00  0.00           C   
ATOM   3623  CG  PHE A 519      55.909 -23.214  14.083  1.00  0.00           C   
ATOM   3624  CD1 PHE A 519      56.714 -24.260  14.577  1.00  0.00           C   
ATOM   3625  CE1 PHE A 519      56.484 -24.785  15.860  1.00  0.00           C   
ATOM   3626  CZ  PHE A 519      55.460 -24.252  16.663  1.00  0.00           C   
ATOM   3627  CE2 PHE A 519      54.656 -23.207  16.174  1.00  0.00           C   
ATOM   3628  CD2 PHE A 519      54.874 -22.696  14.883  1.00  0.00           C   
ATOM   3629  C   PHE A 519      57.879 -20.948  13.609  1.00  0.00           C   
ATOM   3630  O   PHE A 519      58.987 -20.838  13.081  1.00  0.00           O   
ATOM   3631  N   ARG A 520      57.725 -20.929  14.943  1.00  0.00           N   
ATOM   3632  CA  ARG A 520      58.823 -20.977  15.933  1.00  0.00           C   
ATOM   3633  CB  ARG A 520      59.121 -19.580  16.496  1.00  0.00           C   
ATOM   3634  CG  ARG A 520      59.829 -18.607  15.543  1.00  0.00           C   
ATOM   3635  CD  ARG A 520      60.029 -17.262  16.259  1.00  0.00           C   
ATOM   3636  NE  ARG A 520      60.945 -16.378  15.522  1.00  0.00           N   
ATOM   3637  CZ  ARG A 520      61.514 -15.284  15.989  1.00  0.00           C   
ATOM   3638  NH1 ARG A 520      61.205 -14.724  17.121  1.00  0.00           N 1+
ATOM   3639  NH2 ARG A 520      62.457 -14.715  15.305  1.00  0.00           N   
ATOM   3640  C   ARG A 520      58.456 -21.916  17.101  1.00  0.00           C   
ATOM   3641  O   ARG A 520      57.320 -21.806  17.556  1.00  0.00           O   
ATOM   3642  N   PRO A 521      59.366 -22.753  17.647  1.00  0.00           N   
ATOM   3643  CD  PRO A 521      60.768 -22.868  17.256  1.00  0.00           C   
ATOM   3644  CG  PRO A 521      61.238 -24.236  17.748  1.00  0.00           C   
ATOM   3645  CB  PRO A 521      60.357 -24.476  18.969  1.00  0.00           C   
ATOM   3646  CA  PRO A 521      59.017 -23.868  18.546  1.00  0.00           C   
ATOM   3647  C   PRO A 521      58.158 -23.556  19.785  1.00  0.00           C   
ATOM   3648  O   PRO A 521      57.394 -24.433  20.179  1.00  0.00           O   
ATOM   3649  N   TRP A 522      58.265 -22.366  20.388  1.00  0.00           N   
ATOM   3650  CA  TRP A 522      57.405 -21.931  21.503  1.00  0.00           C   
ATOM   3651  CB  TRP A 522      58.083 -22.264  22.846  1.00  0.00           C   
ATOM   3652  CG  TRP A 522      59.370 -21.553  23.172  1.00  0.00           C   
ATOM   3653  CD1 TRP A 522      59.495 -20.237  23.465  1.00  0.00           C   
ATOM   3654  NE1 TRP A 522      60.812 -19.940  23.755  1.00  0.00           N   
ATOM   3655  CE2 TRP A 522      61.607 -21.062  23.689  1.00  0.00           C   
ATOM   3656  CZ2 TRP A 522      62.972 -21.281  23.924  1.00  0.00           C   
ATOM   3657  CH2 TRP A 522      63.489 -22.580  23.781  1.00  0.00           C   
ATOM   3658  CZ3 TRP A 522      62.639 -23.636  23.410  1.00  0.00           C   
ATOM   3659  CE3 TRP A 522      61.269 -23.405  23.177  1.00  0.00           C   
ATOM   3660  CD2 TRP A 522      60.715 -22.112  23.310  1.00  0.00           C   
ATOM   3661  C   TRP A 522      56.986 -20.452  21.414  1.00  0.00           C   
ATOM   3662  O   TRP A 522      56.457 -19.919  22.389  1.00  0.00           O   
ATOM   3663  N   ASP A 523      57.242 -19.781  20.289  1.00  0.00           N   
ATOM   3664  CA  ASP A 523      57.133 -18.326  20.158  1.00  0.00           C   
ATOM   3665  CB  ASP A 523      58.514 -17.750  19.809  1.00  0.00           C   
ATOM   3666  CG  ASP A 523      58.532 -16.240  19.548  1.00  0.00           C   
ATOM   3667  OD1 ASP A 523      59.611 -15.761  19.123  1.00  0.00           O   
ATOM   3668  OD2 ASP A 523      57.505 -15.559  19.775  1.00  0.00           O 1-
ATOM   3669  C   ASP A 523      56.033 -17.946  19.161  1.00  0.00           C   
ATOM   3670  O   ASP A 523      56.249 -17.993  17.954  1.00  0.00           O   
ATOM   3671  N   VAL A 524      54.877 -17.550  19.690  1.00  0.00           N   
ATOM   3672  CA  VAL A 524      53.727 -17.021  18.936  1.00  0.00           C   
ATOM   3673  CB  VAL A 524      52.416 -17.728  19.349  1.00  0.00           C   
ATOM   3674  CG1 VAL A 524      52.490 -19.236  19.060  1.00  0.00           C   
ATOM   3675  CG2 VAL A 524      52.077 -17.540  20.835  1.00  0.00           C   
ATOM   3676  C   VAL A 524      53.645 -15.488  19.023  1.00  0.00           C   
ATOM   3677  O   VAL A 524      52.565 -14.930  18.829  1.00  0.00           O   
ATOM   3678  N   THR A 525      54.746 -14.802  19.361  1.00  0.00           N   
ATOM   3679  CA  THR A 525      54.754 -13.352  19.632  1.00  0.00           C   
ATOM   3680  CB  THR A 525      55.669 -12.983  20.814  1.00  0.00           C   
ATOM   3681  CG2 THR A 525      55.399 -13.813  22.070  1.00  0.00           C   
ATOM   3682  OG1 THR A 525      57.034 -13.110  20.496  1.00  0.00           O   
ATOM   3683  C   THR A 525      55.137 -12.509  18.417  1.00  0.00           C   
ATOM   3684  O   THR A 525      54.624 -11.397  18.296  1.00  0.00           O   
ATOM   3685  N   LYS A 526      55.986 -13.012  17.512  1.00  0.00           N   
ATOM   3686  CA  LYS A 526      56.466 -12.237  16.358  1.00  0.00           C   
ATOM   3687  CB  LYS A 526      57.862 -12.732  15.929  1.00  0.00           C   
ATOM   3688  CG  LYS A 526      58.632 -11.652  15.148  1.00  0.00           C   
ATOM   3689  CD  LYS A 526      60.020 -12.145  14.706  1.00  0.00           C   
ATOM   3690  CE  LYS A 526      60.620 -11.231  13.628  1.00  0.00           C   
ATOM   3691  NZ  LYS A 526      61.180  -9.971  14.172  1.00  0.00           N 1+
ATOM   3692  C   LYS A 526      55.433 -12.191  15.220  1.00  0.00           C   
ATOM   3693  O   LYS A 526      54.763 -13.191  14.944  1.00  0.00           O   
ATOM   3694  N   LEU A 527      55.301 -11.030  14.574  1.00  0.00           N   
ATOM   3695  CA  LEU A 527      54.315 -10.775  13.518  1.00  0.00           C   
ATOM   3696  CB  LEU A 527      54.206  -9.253  13.285  1.00  0.00           C   
ATOM   3697  CG  LEU A 527      52.816  -8.804  12.791  1.00  0.00           C   
ATOM   3698  CD1 LEU A 527      51.805  -8.785  13.940  1.00  0.00           C   
ATOM   3699  CD2 LEU A 527      52.895  -7.387  12.231  1.00  0.00           C   
ATOM   3700  C   LEU A 527      54.649 -11.527  12.217  1.00  0.00           C   
ATOM   3701  O   LEU A 527      55.830 -11.638  11.868  1.00  0.00           O   
ATOM   3702  N   LYS A 528      53.633 -11.997  11.484  1.00  0.00           N   
ATOM   3703  CA  LYS A 528      53.796 -12.803  10.261  1.00  0.00           C   
ATOM   3704  CB  LYS A 528      52.406 -13.168   9.712  1.00  0.00           C   
ATOM   3705  CG  LYS A 528      51.699 -14.293  10.491  1.00  0.00           C   
ATOM   3706  CD  LYS A 528      50.266 -14.478   9.965  1.00  0.00           C   
ATOM   3707  CE  LYS A 528      49.659 -15.836  10.348  1.00  0.00           C   
ATOM   3708  NZ  LYS A 528      49.160 -15.883  11.736  1.00  0.00           N 1+
ATOM   3709  C   LYS A 528      54.644 -12.107   9.183  1.00  0.00           C   
ATOM   3710  O   LYS A 528      55.527 -12.770   8.644  1.00  0.00           O   
ATOM   3711  N   SER A 529      54.430 -10.818   8.901  1.00  0.00           N   
ATOM   3712  CA  SER A 529      55.145 -10.080   7.843  1.00  0.00           C   
ATOM   3713  CB  SER A 529      54.548  -8.681   7.649  1.00  0.00           C   
ATOM   3714  OG  SER A 529      54.386  -8.027   8.893  1.00  0.00           O   
ATOM   3715  C   SER A 529      56.649  -9.964   8.095  1.00  0.00           C   
ATOM   3716  O   SER A 529      57.417 -10.403   7.241  1.00  0.00           O   
ATOM   3717  N   ASP A 530      57.076  -9.435   9.244  1.00  0.00           N   
ATOM   3718  CA  ASP A 530      58.504  -9.258   9.541  1.00  0.00           C   
ATOM   3719  CB  ASP A 530      58.678  -8.338  10.755  1.00  0.00           C   
ATOM   3720  CG  ASP A 530      60.154  -7.999  10.989  1.00  0.00           C   
ATOM   3721  OD1 ASP A 530      60.751  -7.319  10.120  1.00  0.00           O   
ATOM   3722  OD2 ASP A 530      60.683  -8.418  12.042  1.00  0.00           O 1-
ATOM   3723  C   ASP A 530      59.226 -10.597   9.751  1.00  0.00           C   
ATOM   3724  O   ASP A 530      60.371 -10.726   9.324  1.00  0.00           O   
ATOM   3725  N   THR A 531      58.564 -11.613  10.317  1.00  0.00           N   
ATOM   3726  CA  THR A 531      59.159 -12.958  10.413  1.00  0.00           C   
ATOM   3727  CB  THR A 531      58.330 -13.901  11.299  1.00  0.00           C   
ATOM   3728  CG2 THR A 531      59.144 -15.103  11.781  1.00  0.00           C   
ATOM   3729  OG1 THR A 531      57.895 -13.247  12.466  1.00  0.00           O   
ATOM   3730  C   THR A 531      59.353 -13.568   9.020  1.00  0.00           C   
ATOM   3731  O   THR A 531      60.413 -14.144   8.778  1.00  0.00           O   
ATOM   3732  N   ALA A 532      58.408 -13.387   8.089  1.00  0.00           N   
ATOM   3733  CA  ALA A 532      58.583 -13.807   6.700  1.00  0.00           C   
ATOM   3734  CB  ALA A 532      57.241 -13.683   5.966  1.00  0.00           C   
ATOM   3735  C   ALA A 532      59.703 -13.019   5.995  1.00  0.00           C   
ATOM   3736  O   ALA A 532      60.527 -13.657   5.341  1.00  0.00           O   
ATOM   3737  N   ALA A 533      59.784 -11.694   6.161  1.00  0.00           N   
ATOM   3738  CA  ALA A 533      60.850 -10.861   5.595  1.00  0.00           C   
ATOM   3739  CB  ALA A 533      60.550  -9.396   5.932  1.00  0.00           C   
ATOM   3740  C   ALA A 533      62.247 -11.288   6.094  1.00  0.00           C   
ATOM   3741  O   ALA A 533      63.144 -11.494   5.271  1.00  0.00           O   
ATOM   3742  N   ALA A 534      62.403 -11.495   7.406  1.00  0.00           N   
ATOM   3743  CA  ALA A 534      63.640 -11.976   8.015  1.00  0.00           C   
ATOM   3744  CB  ALA A 534      63.481 -11.899   9.538  1.00  0.00           C   
ATOM   3745  C   ALA A 534      64.007 -13.399   7.555  1.00  0.00           C   
ATOM   3746  O   ALA A 534      65.194 -13.665   7.356  1.00  0.00           O   
ATOM   3747  N   ALA A 535      63.032 -14.291   7.342  1.00  0.00           N   
ATOM   3748  CA  ALA A 535      63.279 -15.619   6.785  1.00  0.00           C   
ATOM   3749  CB  ALA A 535      62.012 -16.469   6.943  1.00  0.00           C   
ATOM   3750  C   ALA A 535      63.755 -15.548   5.323  1.00  0.00           C   
ATOM   3751  O   ALA A 535      64.788 -16.139   5.005  1.00  0.00           O   
ATOM   3752  N   VAL A 536      63.077 -14.804   4.440  1.00  0.00           N   
ATOM   3753  CA  VAL A 536      63.412 -14.837   3.005  1.00  0.00           C   
ATOM   3754  CB  VAL A 536      62.303 -14.275   2.103  1.00  0.00           C   
ATOM   3755  CG1 VAL A 536      61.016 -15.099   2.222  1.00  0.00           C   
ATOM   3756  CG2 VAL A 536      61.998 -12.791   2.322  1.00  0.00           C   
ATOM   3757  C   VAL A 536      64.762 -14.196   2.676  1.00  0.00           C   
ATOM   3758  O   VAL A 536      65.423 -14.709   1.770  1.00  0.00           O   
ATOM   3759  N   ARG A 537      65.239 -13.178   3.415  1.00  0.00           N   
ATOM   3760  CA  ARG A 537      66.584 -12.615   3.160  1.00  0.00           C   
ATOM   3761  CB  ARG A 537      66.715 -11.171   3.700  1.00  0.00           C   
ATOM   3762  CG  ARG A 537      67.871 -10.426   2.998  1.00  0.00           C   
ATOM   3763  CD  ARG A 537      67.967  -8.925   3.306  1.00  0.00           C   
ATOM   3764  NE  ARG A 537      69.103  -8.331   2.568  1.00  0.00           N   
ATOM   3765  CZ  ARG A 537      69.815  -7.258   2.855  1.00  0.00           C   
ATOM   3766  NH1 ARG A 537      69.539  -6.478   3.861  1.00  0.00           N 1+
ATOM   3767  NH2 ARG A 537      70.848  -6.948   2.127  1.00  0.00           N   
ATOM   3768  C   ARG A 537      67.725 -13.564   3.575  1.00  0.00           C   
ATOM   3769  O   ARG A 537      68.837 -13.396   3.083  1.00  0.00           O   
ATOM   3770  N   GLN A 538      67.462 -14.606   4.371  1.00  0.00           N   
ATOM   3771  CA  GLN A 538      68.424 -15.698   4.605  1.00  0.00           C   
ATOM   3772  CB  GLN A 538      68.071 -16.440   5.908  1.00  0.00           C   
ATOM   3773  CG  GLN A 538      68.225 -15.554   7.158  1.00  0.00           C   
ATOM   3774  CD  GLN A 538      67.610 -16.197   8.397  1.00  0.00           C   
ATOM   3775  OE1 GLN A 538      68.195 -17.085   8.997  1.00  0.00           O   
ATOM   3776  NE2 GLN A 538      66.437 -15.787   8.818  1.00  0.00           N   
ATOM   3777  C   GLN A 538      68.501 -16.667   3.405  1.00  0.00           C   
ATOM   3778  O   GLN A 538      69.551 -17.281   3.206  1.00  0.00           O   
ATOM   3779  N   MET A 539      67.452 -16.757   2.579  1.00  0.00           N   
ATOM   3780  CA  MET A 539      67.398 -17.598   1.370  1.00  0.00           C   
ATOM   3781  CB  MET A 539      65.975 -18.163   1.218  1.00  0.00           C   
ATOM   3782  CG  MET A 539      65.583 -19.035   2.420  1.00  0.00           C   
ATOM   3783  SD  MET A 539      63.866 -19.605   2.373  1.00  0.00           S   
ATOM   3784  CE  MET A 539      63.856 -20.568   3.911  1.00  0.00           C   
ATOM   3785  C   MET A 539      67.856 -16.845   0.104  1.00  0.00           C   
ATOM   3786  O   MET A 539      68.333 -17.489  -0.834  1.00  0.00           O   
ATOM   3787  N   ASN A 540      67.777 -15.509   0.091  1.00  0.00           N   
ATOM   3788  CA  ASN A 540      68.446 -14.641  -0.880  1.00  0.00           C   
ATOM   3789  CB  ASN A 540      67.489 -14.371  -2.056  1.00  0.00           C   
ATOM   3790  CG  ASN A 540      68.099 -13.470  -3.119  1.00  0.00           C   
ATOM   3791  OD1 ASN A 540      69.203 -12.972  -2.980  1.00  0.00           O   
ATOM   3792  ND2 ASN A 540      67.423 -13.244  -4.211  1.00  0.00           N   
ATOM   3793  C   ASN A 540      68.901 -13.317  -0.219  1.00  0.00           C   
ATOM   3794  O   ASN A 540      68.024 -12.537   0.150  1.00  0.00           O   
ATOM   3795  N   PRO A 541      70.209 -13.009  -0.123  1.00  0.00           N   
ATOM   3796  CD  PRO A 541      71.333 -13.817  -0.576  1.00  0.00           C   
ATOM   3797  CG  PRO A 541      72.574 -12.942  -0.401  1.00  0.00           C   
ATOM   3798  CB  PRO A 541      72.179 -12.028   0.758  1.00  0.00           C   
ATOM   3799  CA  PRO A 541      70.683 -11.786   0.523  1.00  0.00           C   
ATOM   3800  C   PRO A 541      70.445 -10.503  -0.294  1.00  0.00           C   
ATOM   3801  O   PRO A 541      70.437  -9.437   0.325  1.00  0.00           O   
ATOM   3802  N   HIS A 542      70.249 -10.558  -1.620  1.00  0.00           N   
ATOM   3803  CA  HIS A 542      70.282  -9.360  -2.482  1.00  0.00           C   
ATOM   3804  CB  HIS A 542      70.867  -9.701  -3.868  1.00  0.00           C   
ATOM   3805  CG  HIS A 542      70.014 -10.469  -4.860  1.00  0.00           C   
ATOM   3806  ND1 HIS A 542      70.522 -11.418  -5.747  1.00  0.00           N   
ATOM   3807  CE1 HIS A 542      69.545 -11.700  -6.617  1.00  0.00           C   
ATOM   3808  NE2 HIS A 542      68.447 -10.977  -6.330  1.00  0.00           N   
ATOM   3809  CD2 HIS A 542      68.723 -10.201  -5.227  1.00  0.00           C   
ATOM   3810  C   HIS A 542      68.971  -8.564  -2.557  1.00  0.00           C   
ATOM   3811  O   HIS A 542      68.918  -7.583  -3.297  1.00  0.00           O   
ATOM   3812  N   ILE A 543      67.918  -8.976  -1.847  1.00  0.00           N   
ATOM   3813  CA  ILE A 543      66.605  -8.315  -1.883  1.00  0.00           C   
ATOM   3814  CB  ILE A 543      65.449  -9.340  -1.797  1.00  0.00           C   
ATOM   3815  CG2 ILE A 543      65.489 -10.247  -3.041  1.00  0.00           C   
ATOM   3816  CG1 ILE A 543      65.467 -10.142  -0.472  1.00  0.00           C   
ATOM   3817  CD1 ILE A 543      64.448 -11.278  -0.385  1.00  0.00           C   
ATOM   3818  C   ILE A 543      66.491  -7.202  -0.833  1.00  0.00           C   
ATOM   3819  O   ILE A 543      66.741  -7.444   0.350  1.00  0.00           O   
ATOM   3820  N   ARG A 544      66.035  -6.011  -1.239  1.00  0.00           N   
ATOM   3821  CA  ARG A 544      65.615  -4.937  -0.322  1.00  0.00           C   
ATOM   3822  CB  ARG A 544      65.809  -3.570  -1.009  1.00  0.00           C   
ATOM   3823  CG  ARG A 544      65.564  -2.376  -0.067  1.00  0.00           C   
ATOM   3824  CD  ARG A 544      65.715  -1.013  -0.763  1.00  0.00           C   
ATOM   3825  NE  ARG A 544      67.121  -0.643  -1.018  1.00  0.00           N   
ATOM   3826  CZ  ARG A 544      67.769  -0.713  -2.168  1.00  0.00           C   
ATOM   3827  NH1 ARG A 544      67.281  -1.266  -3.239  1.00  0.00           N 1+
ATOM   3828  NH2 ARG A 544      68.952  -0.190  -2.269  1.00  0.00           N   
ATOM   3829  C   ARG A 544      64.186  -5.221   0.161  1.00  0.00           C   
ATOM   3830  O   ARG A 544      63.252  -4.554  -0.277  1.00  0.00           O   
ATOM   3831  N   VAL A 545      64.023  -6.258   0.985  1.00  0.00           N   
ATOM   3832  CA  VAL A 545      62.735  -6.625   1.597  1.00  0.00           C   
ATOM   3833  CB  VAL A 545      62.627  -8.145   1.839  1.00  0.00           C   
ATOM   3834  CG1 VAL A 545      63.588  -8.668   2.912  1.00  0.00           C   
ATOM   3835  CG2 VAL A 545      61.194  -8.563   2.192  1.00  0.00           C   
ATOM   3836  C   VAL A 545      62.451  -5.770   2.838  1.00  0.00           C   
ATOM   3837  O   VAL A 545      63.378  -5.494   3.597  1.00  0.00           O   
ATOM   3838  N   THR A 546      61.202  -5.336   3.021  1.00  0.00           N   
ATOM   3839  CA  THR A 546      60.782  -4.388   4.068  1.00  0.00           C   
ATOM   3840  CB  THR A 546      60.705  -2.950   3.523  1.00  0.00           C   
ATOM   3841  CG2 THR A 546      62.065  -2.397   3.094  1.00  0.00           C   
ATOM   3842  OG1 THR A 546      59.866  -2.882   2.396  1.00  0.00           O   
ATOM   3843  C   THR A 546      59.442  -4.780   4.702  1.00  0.00           C   
ATOM   3844  O   THR A 546      58.604  -5.386   4.027  1.00  0.00           O   
ATOM   3845  N   SER A 547      59.260  -4.450   5.985  1.00  0.00           N   
ATOM   3846  CA  SER A 547      58.223  -5.033   6.849  1.00  0.00           C   
ATOM   3847  CB  SER A 547      58.874  -5.656   8.092  1.00  0.00           C   
ATOM   3848  OG  SER A 547      59.906  -6.558   7.749  1.00  0.00           O   
ATOM   3849  C   SER A 547      57.176  -4.010   7.302  1.00  0.00           C   
ATOM   3850  O   SER A 547      57.506  -3.096   8.061  1.00  0.00           O   
ATOM   3851  N   HIS A 548      55.915  -4.205   6.915  1.00  0.00           N   
ATOM   3852  CA  HIS A 548      54.760  -3.428   7.382  1.00  0.00           C   
ATOM   3853  CB  HIS A 548      54.065  -2.753   6.190  1.00  0.00           C   
ATOM   3854  CG  HIS A 548      54.794  -1.576   5.581  1.00  0.00           C   
ATOM   3855  ND1 HIS A 548      54.471  -1.009   4.346  1.00  0.00           N   
ATOM   3856  CE1 HIS A 548      55.306   0.032   4.188  1.00  0.00           C   
ATOM   3857  NE2 HIS A 548      56.124   0.146   5.247  1.00  0.00           N   
ATOM   3858  CD2 HIS A 548      55.812  -0.854   6.139  1.00  0.00           C   
ATOM   3859  C   HIS A 548      53.811  -4.267   8.256  1.00  0.00           C   
ATOM   3860  O   HIS A 548      53.849  -5.500   8.214  1.00  0.00           O   
ATOM   3861  N   GLN A 549      53.034  -3.601   9.112  1.00  0.00           N   
ATOM   3862  CA  GLN A 549      52.487  -4.196  10.340  1.00  0.00           C   
ATOM   3863  CB  GLN A 549      53.512  -4.035  11.492  1.00  0.00           C   
ATOM   3864  CG  GLN A 549      53.963  -2.597  11.821  1.00  0.00           C   
ATOM   3865  CD  GLN A 549      54.882  -2.012  10.753  1.00  0.00           C   
ATOM   3866  OE1 GLN A 549      54.431  -1.242   9.921  1.00  0.00           O   
ATOM   3867  NE2 GLN A 549      56.128  -2.428  10.666  1.00  0.00           N   
ATOM   3868  C   GLN A 549      51.074  -3.705  10.718  1.00  0.00           C   
ATOM   3869  O   GLN A 549      50.686  -3.861  11.876  1.00  0.00           O   
ATOM   3870  N   ASN A 550      50.311  -3.105   9.795  1.00  0.00           N   
ATOM   3871  CA  ASN A 550      48.899  -2.789  10.037  1.00  0.00           C   
ATOM   3872  CB  ASN A 550      48.779  -1.466  10.826  1.00  0.00           C   
ATOM   3873  CG  ASN A 550      47.430  -1.300  11.511  1.00  0.00           C   
ATOM   3874  OD1 ASN A 550      46.724  -2.272  11.751  1.00  0.00           O   
ATOM   3875  ND2 ASN A 550      47.042  -0.092  11.843  1.00  0.00           N   
ATOM   3876  C   ASN A 550      48.051  -2.762   8.747  1.00  0.00           C   
ATOM   3877  O   ASN A 550      48.576  -2.479   7.666  1.00  0.00           O   
ATOM   3878  N   ARG A 551      46.746  -3.020   8.884  1.00  0.00           N   
ATOM   3879  CA  ARG A 551      45.755  -3.195   7.806  1.00  0.00           C   
ATOM   3880  CB  ARG A 551      44.392  -3.438   8.498  1.00  0.00           C   
ATOM   3881  CG  ARG A 551      43.321  -4.210   7.710  1.00  0.00           C   
ATOM   3882  CD  ARG A 551      42.742  -3.437   6.522  1.00  0.00           C   
ATOM   3883  NE  ARG A 551      41.448  -3.992   6.086  1.00  0.00           N   
ATOM   3884  CZ  ARG A 551      40.502  -3.344   5.432  1.00  0.00           C   
ATOM   3885  NH1 ARG A 551      40.667  -2.157   4.930  1.00  0.00           N 1+
ATOM   3886  NH2 ARG A 551      39.356  -3.914   5.260  1.00  0.00           N   
ATOM   3887  C   ARG A 551      45.725  -2.000   6.833  1.00  0.00           C   
ATOM   3888  O   ARG A 551      45.648  -0.859   7.284  1.00  0.00           O   
ATOM   3889  N   VAL A 552      45.746  -2.252   5.521  1.00  0.00           N   
ATOM   3890  CA  VAL A 552      45.622  -1.217   4.470  1.00  0.00           C   
ATOM   3891  CB  VAL A 552      46.050  -1.758   3.084  1.00  0.00           C   
ATOM   3892  CG1 VAL A 552      46.129  -0.626   2.052  1.00  0.00           C   
ATOM   3893  CG2 VAL A 552      47.415  -2.459   3.098  1.00  0.00           C   
ATOM   3894  C   VAL A 552      44.184  -0.689   4.388  1.00  0.00           C   
ATOM   3895  O   VAL A 552      43.275  -1.501   4.240  1.00  0.00           O   
ATOM   3896  N   GLY A 553      43.959   0.622   4.455  1.00  0.00           N   
ATOM   3897  CA  GLY A 553      42.634   1.239   4.319  1.00  0.00           C   
ATOM   3898  C   GLY A 553      42.652   2.753   4.580  1.00  0.00           C   
ATOM   3899  O   GLY A 553      43.743   3.304   4.724  1.00  0.00           O   
ATOM   3900  N   PRO A 554      41.491   3.430   4.675  1.00  0.00           N   
ATOM   3901  CD  PRO A 554      40.160   2.879   4.460  1.00  0.00           C   
ATOM   3902  CG  PRO A 554      39.282   4.080   4.109  1.00  0.00           C   
ATOM   3903  CB  PRO A 554      39.925   5.216   4.906  1.00  0.00           C   
ATOM   3904  CA  PRO A 554      41.422   4.887   4.834  1.00  0.00           C   
ATOM   3905  C   PRO A 554      42.194   5.421   6.051  1.00  0.00           C   
ATOM   3906  O   PRO A 554      43.004   6.327   5.881  1.00  0.00           O   
ATOM   3907  N   ASP A 555      42.035   4.819   7.235  1.00  0.00           N   
ATOM   3908  CA  ASP A 555      42.765   5.200   8.455  1.00  0.00           C   
ATOM   3909  CB  ASP A 555      42.182   4.420   9.642  1.00  0.00           C   
ATOM   3910  CG  ASP A 555      40.923   5.101  10.174  1.00  0.00           C   
ATOM   3911  OD1 ASP A 555      39.822   4.864   9.635  1.00  0.00           O   
ATOM   3912  OD2 ASP A 555      41.060   5.910  11.120  1.00  0.00           O 1-
ATOM   3913  C   ASP A 555      44.292   4.995   8.363  1.00  0.00           C   
ATOM   3914  O   ASP A 555      45.016   5.581   9.174  1.00  0.00           O   
ATOM   3915  N   THR A 556      44.784   4.222   7.389  1.00  0.00           N   
ATOM   3916  CA  THR A 556      46.214   4.019   7.112  1.00  0.00           C   
ATOM   3917  CB  THR A 556      46.626   2.541   7.246  1.00  0.00           C   
ATOM   3918  CG2 THR A 556      46.493   2.046   8.687  1.00  0.00           C   
ATOM   3919  OG1 THR A 556      45.825   1.703   6.450  1.00  0.00           O   
ATOM   3920  C   THR A 556      46.673   4.658   5.794  1.00  0.00           C   
ATOM   3921  O   THR A 556      47.843   4.499   5.455  1.00  0.00           O   
ATOM   3922  N   GLU A 557      45.862   5.489   5.125  1.00  0.00           N   
ATOM   3923  CA  GLU A 557      46.329   6.392   4.050  1.00  0.00           C   
ATOM   3924  CB  GLU A 557      45.128   7.177   3.484  1.00  0.00           C   
ATOM   3925  CG  GLU A 557      45.515   8.184   2.388  1.00  0.00           C   
ATOM   3926  CD  GLU A 557      44.298   8.649   1.582  1.00  0.00           C   
ATOM   3927  OE1 GLU A 557      43.798   9.779   1.797  1.00  0.00           O   
ATOM   3928  OE2 GLU A 557      43.855   7.873   0.699  1.00  0.00           O 1-
ATOM   3929  C   GLU A 557      47.435   7.343   4.549  1.00  0.00           C   
ATOM   3930  O   GLU A 557      48.288   7.737   3.760  1.00  0.00           O   
ATOM   3931  N   ARG A 558      47.484   7.618   5.861  1.00  0.00           N   
ATOM   3932  CA  ARG A 558      48.588   8.315   6.539  1.00  0.00           C   
ATOM   3933  CB  ARG A 558      48.216   8.510   8.024  1.00  0.00           C   
ATOM   3934  CG  ARG A 558      47.166   9.608   8.295  1.00  0.00           C   
ATOM   3935  CD  ARG A 558      47.569  11.021   7.828  1.00  0.00           C   
ATOM   3936  NE  ARG A 558      48.948  11.358   8.232  1.00  0.00           N   
ATOM   3937  CZ  ARG A 558      49.949  11.620   7.407  1.00  0.00           C   
ATOM   3938  NH1 ARG A 558      49.751  11.996   6.178  1.00  0.00           N 1+
ATOM   3939  NH2 ARG A 558      51.179  11.468   7.789  1.00  0.00           N   
ATOM   3940  C   ARG A 558      49.957   7.621   6.413  1.00  0.00           C   
ATOM   3941  O   ARG A 558      50.944   8.300   6.683  1.00  0.00           O   
ATOM   3942  N   ILE A 559      50.031   6.343   6.025  1.00  0.00           N   
ATOM   3943  CA  ILE A 559      51.292   5.622   5.748  1.00  0.00           C   
ATOM   3944  CB  ILE A 559      51.608   4.571   6.841  1.00  0.00           C   
ATOM   3945  CG2 ILE A 559      51.912   5.287   8.171  1.00  0.00           C   
ATOM   3946  CG1 ILE A 559      50.496   3.510   7.018  1.00  0.00           C   
ATOM   3947  CD1 ILE A 559      50.874   2.344   7.939  1.00  0.00           C   
ATOM   3948  C   ILE A 559      51.328   5.007   4.339  1.00  0.00           C   
ATOM   3949  O   ILE A 559      52.384   5.047   3.713  1.00  0.00           O   
ATOM   3950  N   TYR A 560      50.203   4.525   3.805  1.00  0.00           N   
ATOM   3951  CA  TYR A 560      50.078   4.055   2.422  1.00  0.00           C   
ATOM   3952  CB  TYR A 560      49.086   2.880   2.372  1.00  0.00           C   
ATOM   3953  CG  TYR A 560      49.419   1.715   3.301  1.00  0.00           C   
ATOM   3954  CD1 TYR A 560      48.560   1.387   4.368  1.00  0.00           C   
ATOM   3955  CE1 TYR A 560      48.859   0.302   5.220  1.00  0.00           C   
ATOM   3956  CZ  TYR A 560      50.018  -0.471   4.999  1.00  0.00           C   
ATOM   3957  OH  TYR A 560      50.275  -1.562   5.773  1.00  0.00           O   
ATOM   3958  CE2 TYR A 560      50.886  -0.137   3.938  1.00  0.00           C   
ATOM   3959  CD2 TYR A 560      50.587   0.952   3.093  1.00  0.00           C   
ATOM   3960  C   TYR A 560      49.773   5.255   1.494  1.00  0.00           C   
ATOM   3961  O   TYR A 560      48.675   5.369   0.936  1.00  0.00           O   
ATOM   3962  N   ASP A 561      50.750   6.161   1.430  1.00  0.00           N   
ATOM   3963  CA  ASP A 561      50.667   7.567   1.000  1.00  0.00           C   
ATOM   3964  CB  ASP A 561      51.910   8.274   1.594  1.00  0.00           C   
ATOM   3965  CG  ASP A 561      51.688   9.744   1.965  1.00  0.00           C   
ATOM   3966  OD1 ASP A 561      51.820  10.092   3.167  1.00  0.00           O   
ATOM   3967  OD2 ASP A 561      51.418  10.545   1.044  1.00  0.00           O 1-
ATOM   3968  C   ASP A 561      50.533   7.772  -0.535  1.00  0.00           C   
ATOM   3969  O   ASP A 561      50.674   6.819  -1.306  1.00  0.00           O   
ATOM   3970  N   ASP A 562      50.284   9.004  -0.993  1.00  0.00           N   
ATOM   3971  CA  ASP A 562      50.066   9.339  -2.413  1.00  0.00           C   
ATOM   3972  CB  ASP A 562      49.373  10.713  -2.494  1.00  0.00           C   
ATOM   3973  CG  ASP A 562      49.078  11.224  -3.913  1.00  0.00           C   
ATOM   3974  OD1 ASP A 562      49.938  11.916  -4.496  1.00  0.00           O   
ATOM   3975  OD2 ASP A 562      47.961  11.020  -4.452  1.00  0.00           O 1-
ATOM   3976  C   ASP A 562      51.373   9.269  -3.227  1.00  0.00           C   
ATOM   3977  O   ASP A 562      51.368   8.623  -4.277  1.00  0.00           O   
ATOM   3978  N   ASP A 563      52.499   9.819  -2.746  1.00  0.00           N   
ATOM   3979  CA  ASP A 563      53.801   9.634  -3.421  1.00  0.00           C   
ATOM   3980  CB  ASP A 563      54.897  10.527  -2.804  1.00  0.00           C   
ATOM   3981  CG  ASP A 563      56.147  10.676  -3.699  1.00  0.00           C   
ATOM   3982  OD1 ASP A 563      57.195  10.031  -3.445  1.00  0.00           O   
ATOM   3983  OD2 ASP A 563      56.115  11.513  -4.637  1.00  0.00           O 1-
ATOM   3984  C   ASP A 563      54.204   8.150  -3.399  1.00  0.00           C   
ATOM   3985  O   ASP A 563      54.654   7.655  -4.428  1.00  0.00           O   
ATOM   3986  N   PHE A 564      53.942   7.423  -2.303  1.00  0.00           N   
ATOM   3987  CA  PHE A 564      54.190   5.981  -2.190  1.00  0.00           C   
ATOM   3988  CB  PHE A 564      53.809   5.493  -0.779  1.00  0.00           C   
ATOM   3989  CG  PHE A 564      53.557   3.998  -0.653  1.00  0.00           C   
ATOM   3990  CD1 PHE A 564      52.237   3.504  -0.684  1.00  0.00           C   
ATOM   3991  CE1 PHE A 564      51.994   2.122  -0.586  1.00  0.00           C   
ATOM   3992  CZ  PHE A 564      53.069   1.227  -0.450  1.00  0.00           C   
ATOM   3993  CE2 PHE A 564      54.388   1.715  -0.419  1.00  0.00           C   
ATOM   3994  CD2 PHE A 564      54.631   3.098  -0.523  1.00  0.00           C   
ATOM   3995  C   PHE A 564      53.475   5.186  -3.293  1.00  0.00           C   
ATOM   3996  O   PHE A 564      54.166   4.478  -4.022  1.00  0.00           O   
ATOM   3997  N   PHE A 565      52.161   5.342  -3.494  1.00  0.00           N   
ATOM   3998  CA  PHE A 565      51.445   4.596  -4.540  1.00  0.00           C   
ATOM   3999  CB  PHE A 565      49.929   4.700  -4.324  1.00  0.00           C   
ATOM   4000  CG  PHE A 565      49.352   3.650  -3.393  1.00  0.00           C   
ATOM   4001  CD1 PHE A 565      49.275   2.310  -3.819  1.00  0.00           C   
ATOM   4002  CE1 PHE A 565      48.725   1.327  -2.977  1.00  0.00           C   
ATOM   4003  CZ  PHE A 565      48.239   1.684  -1.708  1.00  0.00           C   
ATOM   4004  CE2 PHE A 565      48.302   3.023  -1.286  1.00  0.00           C   
ATOM   4005  CD2 PHE A 565      48.867   4.004  -2.122  1.00  0.00           C   
ATOM   4006  C   PHE A 565      51.828   4.994  -5.979  1.00  0.00           C   
ATOM   4007  O   PHE A 565      51.487   4.248  -6.897  1.00  0.00           O   
ATOM   4008  N   GLN A 566      52.539   6.105  -6.195  1.00  0.00           N   
ATOM   4009  CA  GLN A 566      53.033   6.519  -7.518  1.00  0.00           C   
ATOM   4010  CB  GLN A 566      52.765   8.025  -7.701  1.00  0.00           C   
ATOM   4011  CG  GLN A 566      51.247   8.268  -7.843  1.00  0.00           C   
ATOM   4012  CD  GLN A 566      50.811   9.716  -7.644  1.00  0.00           C   
ATOM   4013  OE1 GLN A 566      50.193  10.317  -8.517  1.00  0.00           O   
ATOM   4014  NE2 GLN A 566      51.044  10.269  -6.481  1.00  0.00           N   
ATOM   4015  C   GLN A 566      54.508   6.129  -7.742  1.00  0.00           C   
ATOM   4016  O   GLN A 566      54.863   5.872  -8.894  1.00  0.00           O   
ATOM   4017  N   ASN A 567      55.302   6.028  -6.672  1.00  0.00           N   
ATOM   4018  CA  ASN A 567      56.718   5.634  -6.623  1.00  0.00           C   
ATOM   4019  CB  ASN A 567      57.291   6.426  -5.425  1.00  0.00           C   
ATOM   4020  CG  ASN A 567      58.797   6.542  -5.283  1.00  0.00           C   
ATOM   4021  OD1 ASN A 567      59.580   5.855  -5.918  1.00  0.00           O   
ATOM   4022  ND2 ASN A 567      59.243   7.447  -4.440  1.00  0.00           N   
ATOM   4023  C   ASN A 567      56.896   4.096  -6.514  1.00  0.00           C   
ATOM   4024  O   ASN A 567      57.929   3.580  -6.926  1.00  0.00           O   
ATOM   4025  N   LEU A 568      55.887   3.368  -6.023  1.00  0.00           N   
ATOM   4026  CA  LEU A 568      55.742   1.908  -6.123  1.00  0.00           C   
ATOM   4027  CB  LEU A 568      54.598   1.512  -5.165  1.00  0.00           C   
ATOM   4028  CG  LEU A 568      54.351   0.004  -4.997  1.00  0.00           C   
ATOM   4029  CD1 LEU A 568      55.448  -0.647  -4.158  1.00  0.00           C   
ATOM   4030  CD2 LEU A 568      53.013  -0.224  -4.295  1.00  0.00           C   
ATOM   4031  C   LEU A 568      55.437   1.473  -7.573  1.00  0.00           C   
ATOM   4032  O   LEU A 568      54.761   2.221  -8.277  1.00  0.00           O   
ATOM   4033  N   ASP A 569      55.850   0.280  -8.011  1.00  0.00           N   
ATOM   4034  CA  ASP A 569      55.571  -0.232  -9.364  1.00  0.00           C   
ATOM   4035  CB  ASP A 569      56.822  -0.902  -9.955  1.00  0.00           C   
ATOM   4036  CG  ASP A 569      57.964   0.092 -10.184  1.00  0.00           C   
ATOM   4037  OD1 ASP A 569      57.744   1.128 -10.861  1.00  0.00           O   
ATOM   4038  OD2 ASP A 569      59.081  -0.156  -9.675  1.00  0.00           O 1-
ATOM   4039  C   ASP A 569      54.349  -1.171  -9.435  1.00  0.00           C   
ATOM   4040  O   ASP A 569      53.621  -1.070 -10.421  1.00  0.00           O   
ATOM   4041  N   GLY A 570      54.072  -2.019  -8.434  1.00  0.00           N   
ATOM   4042  CA  GLY A 570      52.927  -2.948  -8.470  1.00  0.00           C   
ATOM   4043  C   GLY A 570      52.621  -3.695  -7.163  1.00  0.00           C   
ATOM   4044  O   GLY A 570      53.363  -3.547  -6.189  1.00  0.00           O   
ATOM   4045  N   VAL A 571      51.511  -4.453  -7.134  1.00  0.00           N   
ATOM   4046  CA  VAL A 571      50.961  -5.085  -5.914  1.00  0.00           C   
ATOM   4047  CB  VAL A 571      49.775  -4.262  -5.349  1.00  0.00           C   
ATOM   4048  CG1 VAL A 571      49.458  -4.658  -3.898  1.00  0.00           C   
ATOM   4049  CG2 VAL A 571      50.030  -2.746  -5.346  1.00  0.00           C   
ATOM   4050  C   VAL A 571      50.547  -6.560  -6.118  1.00  0.00           C   
ATOM   4051  O   VAL A 571      50.239  -6.965  -7.240  1.00  0.00           O   
ATOM   4052  N   ALA A 572      50.524  -7.362  -5.053  1.00  0.00           N   
ATOM   4053  CA  ALA A 572      49.913  -8.692  -4.973  1.00  0.00           C   
ATOM   4054  CB  ALA A 572      50.996  -9.759  -5.184  1.00  0.00           C   
ATOM   4055  C   ALA A 572      49.171  -8.892  -3.629  1.00  0.00           C   
ATOM   4056  O   ALA A 572      49.511  -8.211  -2.658  1.00  0.00           O   
ATOM   4057  N   ASN A 573      48.204  -9.813  -3.550  1.00  0.00           N   
ATOM   4058  CA  ASN A 573      47.446 -10.108  -2.327  1.00  0.00           C   
ATOM   4059  CB  ASN A 573      46.058  -9.448  -2.430  1.00  0.00           C   
ATOM   4060  CG  ASN A 573      45.229  -9.641  -1.170  1.00  0.00           C   
ATOM   4061  OD1 ASN A 573      45.375  -8.892  -0.220  1.00  0.00           O   
ATOM   4062  ND2 ASN A 573      44.394 -10.646  -1.099  1.00  0.00           N   
ATOM   4063  C   ASN A 573      47.349 -11.616  -2.003  1.00  0.00           C   
ATOM   4064  O   ASN A 573      47.145 -12.433  -2.905  1.00  0.00           O   
ATOM   4065  N   ALA A 574      47.445 -11.939  -0.710  1.00  0.00           N   
ATOM   4066  CA  ALA A 574      47.122 -13.233  -0.105  1.00  0.00           C   
ATOM   4067  CB  ALA A 574      48.442 -13.954   0.207  1.00  0.00           C   
ATOM   4068  C   ALA A 574      46.222 -13.103   1.152  1.00  0.00           C   
ATOM   4069  O   ALA A 574      45.827 -14.131   1.706  1.00  0.00           O   
ATOM   4070  N   LEU A 575      45.890 -11.885   1.604  1.00  0.00           N   
ATOM   4071  CA  LEU A 575      44.978 -11.633   2.726  1.00  0.00           C   
ATOM   4072  CB  LEU A 575      45.183 -10.177   3.192  1.00  0.00           C   
ATOM   4073  CG  LEU A 575      44.277  -9.718   4.348  1.00  0.00           C   
ATOM   4074  CD1 LEU A 575      44.508 -10.517   5.631  1.00  0.00           C   
ATOM   4075  CD2 LEU A 575      44.534  -8.242   4.655  1.00  0.00           C   
ATOM   4076  C   LEU A 575      43.516 -11.905   2.328  1.00  0.00           C   
ATOM   4077  O   LEU A 575      43.054 -11.346   1.333  1.00  0.00           O   
ATOM   4078  N   ASP A 576      42.765 -12.691   3.108  1.00  0.00           N   
ATOM   4079  CA  ASP A 576      41.405 -13.089   2.714  1.00  0.00           C   
ATOM   4080  CB  ASP A 576      41.046 -14.431   3.366  1.00  0.00           C   
ATOM   4081  CG  ASP A 576      39.804 -15.069   2.745  1.00  0.00           C   
ATOM   4082  OD1 ASP A 576      38.903 -15.504   3.494  1.00  0.00           O   
ATOM   4083  OD2 ASP A 576      39.725 -15.201   1.504  1.00  0.00           O 1-
ATOM   4084  C   ASP A 576      40.333 -12.011   2.982  1.00  0.00           C   
ATOM   4085  O   ASP A 576      39.240 -12.104   2.415  1.00  0.00           O   
ATOM   4086  N   ASN A 577      40.629 -10.989   3.796  1.00  0.00           N   
ATOM   4087  CA  ASN A 577      39.707  -9.903   4.141  1.00  0.00           C   
ATOM   4088  CB  ASN A 577      40.418  -8.930   5.102  1.00  0.00           C   
ATOM   4089  CG  ASN A 577      39.510  -7.803   5.566  1.00  0.00           C   
ATOM   4090  OD1 ASN A 577      39.607  -6.689   5.077  1.00  0.00           O   
ATOM   4091  ND2 ASN A 577      38.617  -8.035   6.494  1.00  0.00           N   
ATOM   4092  C   ASN A 577      39.172  -9.200   2.878  1.00  0.00           C   
ATOM   4093  O   ASN A 577      39.909  -8.461   2.220  1.00  0.00           O   
ATOM   4094  N   VAL A 578      37.897  -9.426   2.545  1.00  0.00           N   
ATOM   4095  CA  VAL A 578      37.320  -9.016   1.253  1.00  0.00           C   
ATOM   4096  CB  VAL A 578      35.920  -9.621   1.027  1.00  0.00           C   
ATOM   4097  CG1 VAL A 578      36.006 -11.152   0.928  1.00  0.00           C   
ATOM   4098  CG2 VAL A 578      34.907  -9.257   2.121  1.00  0.00           C   
ATOM   4099  C   VAL A 578      37.319  -7.502   1.050  1.00  0.00           C   
ATOM   4100  O   VAL A 578      37.586  -7.062  -0.065  1.00  0.00           O   
ATOM   4101  N   ASP A 579      37.127  -6.714   2.106  1.00  0.00           N   
ATOM   4102  CA  ASP A 579      37.177  -5.252   2.031  1.00  0.00           C   
ATOM   4103  CB  ASP A 579      36.568  -4.704   3.330  1.00  0.00           C   
ATOM   4104  CG  ASP A 579      36.541  -3.177   3.360  1.00  0.00           C   
ATOM   4105  OD1 ASP A 579      35.975  -2.569   2.433  1.00  0.00           O   
ATOM   4106  OD2 ASP A 579      37.170  -2.599   4.279  1.00  0.00           O 1-
ATOM   4107  C   ASP A 579      38.605  -4.729   1.742  1.00  0.00           C   
ATOM   4108  O   ASP A 579      38.728  -3.734   1.029  1.00  0.00           O   
ATOM   4109  N   ALA A 580      39.665  -5.418   2.188  1.00  0.00           N   
ATOM   4110  CA  ALA A 580      41.053  -5.060   1.878  1.00  0.00           C   
ATOM   4111  CB  ALA A 580      41.993  -5.766   2.864  1.00  0.00           C   
ATOM   4112  C   ALA A 580      41.443  -5.388   0.426  1.00  0.00           C   
ATOM   4113  O   ALA A 580      42.033  -4.528  -0.232  1.00  0.00           O   
ATOM   4114  N   ARG A 581      41.097  -6.576  -0.100  1.00  0.00           N   
ATOM   4115  CA  ARG A 581      41.420  -6.922  -1.500  1.00  0.00           C   
ATOM   4116  CB  ARG A 581      41.383  -8.453  -1.720  1.00  0.00           C   
ATOM   4117  CG  ARG A 581      39.981  -9.072  -1.853  1.00  0.00           C   
ATOM   4118  CD  ARG A 581      39.809 -10.399  -1.098  1.00  0.00           C   
ATOM   4119  NE  ARG A 581      40.561 -11.529  -1.666  1.00  0.00           N   
ATOM   4120  CZ  ARG A 581      40.509 -12.777  -1.244  1.00  0.00           C   
ATOM   4121  NH1 ARG A 581      39.770 -13.128  -0.231  1.00  0.00           N 1+
ATOM   4122  NH2 ARG A 581      41.197 -13.696  -1.847  1.00  0.00           N   
ATOM   4123  C   ARG A 581      40.607  -6.078  -2.496  1.00  0.00           C   
ATOM   4124  O   ARG A 581      41.176  -5.656  -3.499  1.00  0.00           O   
ATOM   4125  N   MET A 582      39.362  -5.715  -2.161  1.00  0.00           N   
ATOM   4126  CA  MET A 582      38.558  -4.751  -2.931  1.00  0.00           C   
ATOM   4127  CB  MET A 582      37.082  -4.836  -2.509  1.00  0.00           C   
ATOM   4128  CG  MET A 582      36.410  -6.165  -2.886  1.00  0.00           C   
ATOM   4129  SD  MET A 582      36.267  -6.441  -4.671  1.00  0.00           S   
ATOM   4130  CE  MET A 582      35.273  -7.957  -4.692  1.00  0.00           C   
ATOM   4131  C   MET A 582      39.071  -3.303  -2.801  1.00  0.00           C   
ATOM   4132  O   MET A 582      39.035  -2.595  -3.807  1.00  0.00           O   
ATOM   4133  N   TYR A 583      39.598  -2.876  -1.642  1.00  0.00           N   
ATOM   4134  CA  TYR A 583      40.301  -1.587  -1.530  1.00  0.00           C   
ATOM   4135  CB  TYR A 583      40.799  -1.334  -0.093  1.00  0.00           C   
ATOM   4136  CG  TYR A 583      41.512  -0.003   0.108  1.00  0.00           C   
ATOM   4137  CD1 TYR A 583      40.784   1.144   0.486  1.00  0.00           C   
ATOM   4138  CE1 TYR A 583      41.443   2.381   0.660  1.00  0.00           C   
ATOM   4139  CZ  TYR A 583      42.837   2.469   0.454  1.00  0.00           C   
ATOM   4140  OH  TYR A 583      43.492   3.652   0.593  1.00  0.00           O   
ATOM   4141  CE2 TYR A 583      43.565   1.320   0.088  1.00  0.00           C   
ATOM   4142  CD2 TYR A 583      42.906   0.087  -0.081  1.00  0.00           C   
ATOM   4143  C   TYR A 583      41.480  -1.548  -2.506  1.00  0.00           C   
ATOM   4144  O   TYR A 583      41.602  -0.575  -3.250  1.00  0.00           O   
ATOM   4145  N   MET A 584      42.306  -2.600  -2.543  1.00  0.00           N   
ATOM   4146  CA  MET A 584      43.496  -2.616  -3.389  1.00  0.00           C   
ATOM   4147  CB  MET A 584      44.429  -3.767  -2.990  1.00  0.00           C   
ATOM   4148  CG  MET A 584      45.820  -3.596  -3.619  1.00  0.00           C   
ATOM   4149  SD  MET A 584      46.659  -2.031  -3.205  1.00  0.00           S   
ATOM   4150  CE  MET A 584      47.117  -2.335  -1.480  1.00  0.00           C   
ATOM   4151  C   MET A 584      43.158  -2.628  -4.886  1.00  0.00           C   
ATOM   4152  O   MET A 584      43.786  -1.852  -5.602  1.00  0.00           O   
ATOM   4153  N   ASP A 585      42.154  -3.390  -5.335  1.00  0.00           N   
ATOM   4154  CA  ASP A 585      41.692  -3.402  -6.737  1.00  0.00           C   
ATOM   4155  CB  ASP A 585      40.461  -4.317  -6.839  1.00  0.00           C   
ATOM   4156  CG  ASP A 585      40.009  -4.516  -8.287  1.00  0.00           C   
ATOM   4157  OD1 ASP A 585      40.802  -5.073  -9.070  1.00  0.00           O   
ATOM   4158  OD2 ASP A 585      38.836  -4.208  -8.626  1.00  0.00           O 1-
ATOM   4159  C   ASP A 585      41.332  -2.000  -7.258  1.00  0.00           C   
ATOM   4160  O   ASP A 585      41.658  -1.666  -8.398  1.00  0.00           O   
ATOM   4161  N   ARG A 586      40.715  -1.162  -6.414  1.00  0.00           N   
ATOM   4162  CA  ARG A 586      40.365   0.216  -6.775  1.00  0.00           C   
ATOM   4163  CB  ARG A 586      39.003   0.556  -6.150  1.00  0.00           C   
ATOM   4164  CG  ARG A 586      38.400   1.805  -6.806  1.00  0.00           C   
ATOM   4165  CD  ARG A 586      36.891   1.930  -6.581  1.00  0.00           C   
ATOM   4166  NE  ARG A 586      36.567   2.474  -5.248  1.00  0.00           N   
ATOM   4167  CZ  ARG A 586      35.742   3.480  -5.005  1.00  0.00           C   
ATOM   4168  NH1 ARG A 586      35.052   4.064  -5.931  1.00  0.00           N 1+
ATOM   4169  NH2 ARG A 586      35.592   3.953  -3.806  1.00  0.00           N   
ATOM   4170  C   ARG A 586      41.476   1.230  -6.472  1.00  0.00           C   
ATOM   4171  O   ARG A 586      41.446   2.302  -7.072  1.00  0.00           O   
ATOM   4172  N   ARG A 587      42.448   0.913  -5.608  1.00  0.00           N   
ATOM   4173  CA  ARG A 587      43.609   1.765  -5.274  1.00  0.00           C   
ATOM   4174  CB  ARG A 587      44.081   1.423  -3.846  1.00  0.00           C   
ATOM   4175  CG  ARG A 587      45.178   2.322  -3.246  1.00  0.00           C   
ATOM   4176  CD  ARG A 587      44.696   3.747  -2.938  1.00  0.00           C   
ATOM   4177  NE  ARG A 587      45.650   4.473  -2.069  1.00  0.00           N   
ATOM   4178  CZ  ARG A 587      45.384   5.542  -1.332  1.00  0.00           C   
ATOM   4179  NH1 ARG A 587      44.235   6.144  -1.394  1.00  0.00           N 1+
ATOM   4180  NH2 ARG A 587      46.245   6.055  -0.502  1.00  0.00           N   
ATOM   4181  C   ARG A 587      44.748   1.629  -6.290  1.00  0.00           C   
ATOM   4182  O   ARG A 587      45.379   2.647  -6.562  1.00  0.00           O   
ATOM   4183  N   CYS A 588      45.005   0.445  -6.852  1.00  0.00           N   
ATOM   4184  CA  CYS A 588      46.114   0.237  -7.788  1.00  0.00           C   
ATOM   4185  CB  CYS A 588      46.459  -1.262  -7.872  1.00  0.00           C   
ATOM   4186  SG  CYS A 588      45.093  -2.235  -8.569  1.00  0.00           S   
ATOM   4187  C   CYS A 588      45.844   0.891  -9.156  1.00  0.00           C   
ATOM   4188  O   CYS A 588      46.651   1.727  -9.573  1.00  0.00           O   
ATOM   4189  N   VAL A 589      44.702   0.620  -9.800  1.00  0.00           N   
ATOM   4190  CA  VAL A 589      44.369   1.183 -11.122  1.00  0.00           C   
ATOM   4191  CB  VAL A 589      43.149   0.480 -11.751  1.00  0.00           C   
ATOM   4192  CG1 VAL A 589      42.900   0.972 -13.184  1.00  0.00           C   
ATOM   4193  CG2 VAL A 589      43.338  -1.043 -11.815  1.00  0.00           C   
ATOM   4194  C   VAL A 589      44.171   2.704 -11.051  1.00  0.00           C   
ATOM   4195  O   VAL A 589      44.633   3.386 -11.962  1.00  0.00           O   
ATOM   4196  N   TYR A 590      43.656   3.240  -9.938  1.00  0.00           N   
ATOM   4197  CA  TYR A 590      43.594   4.684  -9.660  1.00  0.00           C   
ATOM   4198  CB  TYR A 590      42.983   4.863  -8.264  1.00  0.00           C   
ATOM   4199  CG  TYR A 590      42.937   6.278  -7.715  1.00  0.00           C   
ATOM   4200  CD1 TYR A 590      43.789   6.636  -6.654  1.00  0.00           C   
ATOM   4201  CE1 TYR A 590      43.717   7.921  -6.085  1.00  0.00           C   
ATOM   4202  CZ  TYR A 590      42.787   8.857  -6.583  1.00  0.00           C   
ATOM   4203  OH  TYR A 590      42.709  10.091  -6.024  1.00  0.00           O   
ATOM   4204  CE2 TYR A 590      41.937   8.504  -7.653  1.00  0.00           C   
ATOM   4205  CD2 TYR A 590      42.015   7.214  -8.219  1.00  0.00           C   
ATOM   4206  C   TYR A 590      44.963   5.386  -9.742  1.00  0.00           C   
ATOM   4207  O   TYR A 590      44.990   6.563 -10.094  1.00  0.00           O   
ATOM   4208  N   TYR A 591      46.081   4.697  -9.479  1.00  0.00           N   
ATOM   4209  CA  TYR A 591      47.448   5.202  -9.688  1.00  0.00           C   
ATOM   4210  CB  TYR A 591      48.246   5.095  -8.380  1.00  0.00           C   
ATOM   4211  CG  TYR A 591      47.797   6.064  -7.300  1.00  0.00           C   
ATOM   4212  CD1 TYR A 591      48.059   7.442  -7.440  1.00  0.00           C   
ATOM   4213  CE1 TYR A 591      47.750   8.338  -6.397  1.00  0.00           C   
ATOM   4214  CZ  TYR A 591      47.150   7.853  -5.214  1.00  0.00           C   
ATOM   4215  OH  TYR A 591      46.836   8.694  -4.195  1.00  0.00           O   
ATOM   4216  CE2 TYR A 591      46.853   6.480  -5.090  1.00  0.00           C   
ATOM   4217  CD2 TYR A 591      47.174   5.589  -6.131  1.00  0.00           C   
ATOM   4218  C   TYR A 591      48.160   4.558 -10.897  1.00  0.00           C   
ATOM   4219  O   TYR A 591      49.349   4.816 -11.100  1.00  0.00           O   
ATOM   4220  N   ARG A 592      47.427   3.818 -11.742  1.00  0.00           N   
ATOM   4221  CA  ARG A 592      47.889   3.078 -12.931  1.00  0.00           C   
ATOM   4222  CB  ARG A 592      48.310   4.009 -14.090  1.00  0.00           C   
ATOM   4223  CG  ARG A 592      47.341   5.154 -14.450  1.00  0.00           C   
ATOM   4224  CD  ARG A 592      47.386   6.397 -13.539  1.00  0.00           C   
ATOM   4225  NE  ARG A 592      48.771   6.851 -13.288  1.00  0.00           N   
ATOM   4226  CZ  ARG A 592      49.452   7.739 -13.991  1.00  0.00           C   
ATOM   4227  NH1 ARG A 592      48.926   8.424 -14.964  1.00  0.00           N 1+
ATOM   4228  NH2 ARG A 592      50.707   7.979 -13.764  1.00  0.00           N   
ATOM   4229  C   ARG A 592      48.924   1.987 -12.612  1.00  0.00           C   
ATOM   4230  O   ARG A 592      49.864   1.804 -13.379  1.00  0.00           O   
ATOM   4231  N   LYS A 593      48.747   1.272 -11.498  1.00  0.00           N   
ATOM   4232  CA  LYS A 593      49.591   0.146 -11.056  1.00  0.00           C   
ATOM   4233  CB  LYS A 593      50.085   0.396  -9.616  1.00  0.00           C   
ATOM   4234  CG  LYS A 593      50.714   1.781  -9.365  1.00  0.00           C   
ATOM   4235  CD  LYS A 593      51.965   2.067 -10.211  1.00  0.00           C   
ATOM   4236  CE  LYS A 593      52.456   3.495  -9.943  1.00  0.00           C   
ATOM   4237  NZ  LYS A 593      53.860   3.683 -10.382  1.00  0.00           N 1+
ATOM   4238  C   LYS A 593      48.831  -1.192 -11.175  1.00  0.00           C   
ATOM   4239  O   LYS A 593      47.611  -1.161 -11.005  1.00  0.00           O   
ATOM   4240  N   PRO A 594      49.490  -2.331 -11.453  1.00  0.00           N   
ATOM   4241  CD  PRO A 594      50.900  -2.443 -11.796  1.00  0.00           C   
ATOM   4242  CG  PRO A 594      51.173  -3.931 -12.019  1.00  0.00           C   
ATOM   4243  CB  PRO A 594      49.799  -4.485 -12.397  1.00  0.00           C   
ATOM   4244  CA  PRO A 594      48.854  -3.647 -11.529  1.00  0.00           C   
ATOM   4245  C   PRO A 594      48.629  -4.295 -10.153  1.00  0.00           C   
ATOM   4246  O   PRO A 594      49.274  -3.907  -9.172  1.00  0.00           O   
ATOM   4247  N   LEU A 595      47.759  -5.307 -10.109  1.00  0.00           N   
ATOM   4248  CA  LEU A 595      47.514  -6.172  -8.950  1.00  0.00           C   
ATOM   4249  CB  LEU A 595      46.220  -5.709  -8.245  1.00  0.00           C   
ATOM   4250  CG  LEU A 595      45.699  -6.595  -7.094  1.00  0.00           C   
ATOM   4251  CD1 LEU A 595      46.664  -6.627  -5.906  1.00  0.00           C   
ATOM   4252  CD2 LEU A 595      44.360  -6.053  -6.596  1.00  0.00           C   
ATOM   4253  C   LEU A 595      47.470  -7.651  -9.375  1.00  0.00           C   
ATOM   4254  O   LEU A 595      46.969  -7.947 -10.459  1.00  0.00           O   
ATOM   4255  N   LEU A 596      47.937  -8.567  -8.524  1.00  0.00           N   
ATOM   4256  CA  LEU A 596      47.598  -9.993  -8.599  1.00  0.00           C   
ATOM   4257  CB  LEU A 596      48.833 -10.874  -8.860  1.00  0.00           C   
ATOM   4258  CG  LEU A 596      49.377 -10.799 -10.300  1.00  0.00           C   
ATOM   4259  CD1 LEU A 596      50.376  -9.656 -10.503  1.00  0.00           C   
ATOM   4260  CD2 LEU A 596      50.096 -12.098 -10.656  1.00  0.00           C   
ATOM   4261  C   LEU A 596      46.849 -10.447  -7.337  1.00  0.00           C   
ATOM   4262  O   LEU A 596      47.172  -9.984  -6.244  1.00  0.00           O   
ATOM   4263  N   GLU A 597      45.891 -11.356  -7.485  1.00  0.00           N   
ATOM   4264  CA  GLU A 597      45.021 -11.841  -6.408  1.00  0.00           C   
ATOM   4265  CB  GLU A 597      43.631 -11.184  -6.545  1.00  0.00           C   
ATOM   4266  CG  GLU A 597      43.114 -10.600  -5.225  1.00  0.00           C   
ATOM   4267  CD  GLU A 597      42.891 -11.686  -4.174  1.00  0.00           C   
ATOM   4268  OE1 GLU A 597      43.838 -11.986  -3.422  1.00  0.00           O   
ATOM   4269  OE2 GLU A 597      41.780 -12.246  -4.086  1.00  0.00           O 1-
ATOM   4270  C   GLU A 597      44.941 -13.379  -6.399  1.00  0.00           C   
ATOM   4271  O   GLU A 597      45.097 -13.998  -7.456  1.00  0.00           O   
ATOM   4272  N   SER A 598      44.718 -13.997  -5.237  1.00  0.00           N   
ATOM   4273  CA  SER A 598      44.877 -15.442  -5.034  1.00  0.00           C   
ATOM   4274  CB  SER A 598      46.298 -15.712  -4.525  1.00  0.00           C   
ATOM   4275  OG  SER A 598      46.520 -15.169  -3.234  1.00  0.00           O   
ATOM   4276  C   SER A 598      43.826 -16.067  -4.100  1.00  0.00           C   
ATOM   4277  O   SER A 598      43.091 -15.349  -3.422  1.00  0.00           O   
ATOM   4278  N   GLY A 599      43.734 -17.399  -4.068  1.00  0.00           N   
ATOM   4279  CA  GLY A 599      42.854 -18.122  -3.143  1.00  0.00           C   
ATOM   4280  C   GLY A 599      43.190 -19.610  -3.033  1.00  0.00           C   
ATOM   4281  O   GLY A 599      43.672 -20.189  -4.006  1.00  0.00           O   
ATOM   4282  N   THR A 600      42.960 -20.222  -1.866  1.00  0.00           N   
ATOM   4283  CA  THR A 600      43.198 -21.656  -1.589  1.00  0.00           C   
ATOM   4284  CB  THR A 600      44.601 -21.934  -1.006  1.00  0.00           C   
ATOM   4285  CG2 THR A 600      45.698 -21.941  -2.062  1.00  0.00           C   
ATOM   4286  OG1 THR A 600      44.992 -20.968  -0.050  1.00  0.00           O   
ATOM   4287  C   THR A 600      42.166 -22.202  -0.599  1.00  0.00           C   
ATOM   4288  O   THR A 600      42.024 -21.615   0.471  1.00  0.00           O   
ATOM   4289  N   LEU A 601      41.501 -23.314  -0.924  1.00  0.00           N   
ATOM   4290  CA  LEU A 601      40.523 -23.999  -0.073  1.00  0.00           C   
ATOM   4291  CB  LEU A 601      39.126 -23.410  -0.356  1.00  0.00           C   
ATOM   4292  CG  LEU A 601      37.955 -24.093   0.377  1.00  0.00           C   
ATOM   4293  CD1 LEU A 601      38.121 -24.100   1.896  1.00  0.00           C   
ATOM   4294  CD2 LEU A 601      36.658 -23.353   0.055  1.00  0.00           C   
ATOM   4295  C   LEU A 601      40.578 -25.515  -0.317  1.00  0.00           C   
ATOM   4296  O   LEU A 601      40.226 -25.962  -1.409  1.00  0.00           O   
ATOM   4297  N   GLY A 602      41.019 -26.297   0.669  1.00  0.00           N   
ATOM   4298  CA  GLY A 602      41.277 -27.730   0.514  1.00  0.00           C   
ATOM   4299  C   GLY A 602      42.266 -28.002  -0.624  1.00  0.00           C   
ATOM   4300  O   GLY A 602      43.399 -27.516  -0.576  1.00  0.00           O   
ATOM   4301  N   THR A 603      41.823 -28.740  -1.639  1.00  0.00           N   
ATOM   4302  CA  THR A 603      42.547 -29.019  -2.890  1.00  0.00           C   
ATOM   4303  CB  THR A 603      42.267 -30.458  -3.365  1.00  0.00           C   
ATOM   4304  CG2 THR A 603      42.834 -31.496  -2.399  1.00  0.00           C   
ATOM   4305  OG1 THR A 603      40.891 -30.720  -3.515  1.00  0.00           O   
ATOM   4306  C   THR A 603      42.267 -28.012  -4.018  1.00  0.00           C   
ATOM   4307  O   THR A 603      42.898 -28.130  -5.068  1.00  0.00           O   
ATOM   4308  N   LYS A 604      41.375 -27.029  -3.827  1.00  0.00           N   
ATOM   4309  CA  LYS A 604      40.982 -26.026  -4.834  1.00  0.00           C   
ATOM   4310  CB  LYS A 604      39.458 -25.766  -4.797  1.00  0.00           C   
ATOM   4311  CG  LYS A 604      38.523 -26.940  -5.175  1.00  0.00           C   
ATOM   4312  CD  LYS A 604      38.448 -28.140  -4.208  1.00  0.00           C   
ATOM   4313  CE  LYS A 604      38.072 -27.759  -2.765  1.00  0.00           C   
ATOM   4314  NZ  LYS A 604      36.628 -27.918  -2.480  1.00  0.00           N 1+
ATOM   4315  C   LYS A 604      41.761 -24.713  -4.645  1.00  0.00           C   
ATOM   4316  O   LYS A 604      42.089 -24.370  -3.508  1.00  0.00           O   
ATOM   4317  N   GLY A 605      42.005 -23.954  -5.710  1.00  0.00           N   
ATOM   4318  CA  GLY A 605      42.668 -22.647  -5.629  1.00  0.00           C   
ATOM   4319  C   GLY A 605      42.552 -21.801  -6.901  1.00  0.00           C   
ATOM   4320  O   GLY A 605      42.091 -22.311  -7.920  1.00  0.00           O   
ATOM   4321  N   ASN A 606      42.945 -20.528  -6.849  1.00  0.00           N   
ATOM   4322  CA  ASN A 606      42.850 -19.606  -7.987  1.00  0.00           C   
ATOM   4323  CB  ASN A 606      41.467 -18.921  -7.991  1.00  0.00           C   
ATOM   4324  CG  ASN A 606      41.297 -17.947  -6.839  1.00  0.00           C   
ATOM   4325  OD1 ASN A 606      40.822 -18.335  -5.789  1.00  0.00           O   
ATOM   4326  ND2 ASN A 606      41.660 -16.691  -6.975  1.00  0.00           N   
ATOM   4327  C   ASN A 606      43.966 -18.550  -8.021  1.00  0.00           C   
ATOM   4328  O   ASN A 606      44.540 -18.242  -6.975  1.00  0.00           O   
ATOM   4329  N   VAL A 607      44.182 -17.957  -9.200  1.00  0.00           N   
ATOM   4330  CA  VAL A 607      45.040 -16.786  -9.443  1.00  0.00           C   
ATOM   4331  CB  VAL A 607      46.436 -17.204  -9.955  1.00  0.00           C   
ATOM   4332  CG1 VAL A 607      47.320 -15.997 -10.305  1.00  0.00           C   
ATOM   4333  CG2 VAL A 607      47.161 -18.034  -8.891  1.00  0.00           C   
ATOM   4334  C   VAL A 607      44.368 -15.858 -10.457  1.00  0.00           C   
ATOM   4335  O   VAL A 607      43.903 -16.350 -11.484  1.00  0.00           O   
ATOM   4336  N   GLN A 608      44.341 -14.552 -10.194  1.00  0.00           N   
ATOM   4337  CA  GLN A 608      43.867 -13.525 -11.127  1.00  0.00           C   
ATOM   4338  CB  GLN A 608      42.500 -12.988 -10.655  1.00  0.00           C   
ATOM   4339  CG  GLN A 608      41.978 -11.848 -11.550  1.00  0.00           C   
ATOM   4340  CD  GLN A 608      40.506 -11.490 -11.350  1.00  0.00           C   
ATOM   4341  OE1 GLN A 608      39.843 -11.956 -10.429  1.00  0.00           O   
ATOM   4342  NE2 GLN A 608      39.972 -10.656 -12.213  1.00  0.00           N   
ATOM   4343  C   GLN A 608      44.910 -12.411 -11.288  1.00  0.00           C   
ATOM   4344  O   GLN A 608      45.468 -11.977 -10.279  1.00  0.00           O   
ATOM   4345  N   VAL A 609      45.124 -11.926 -12.513  1.00  0.00           N   
ATOM   4346  CA  VAL A 609      45.861 -10.681 -12.795  1.00  0.00           C   
ATOM   4347  CB  VAL A 609      46.899 -10.887 -13.921  1.00  0.00           C   
ATOM   4348  CG1 VAL A 609      46.275 -11.064 -15.312  1.00  0.00           C   
ATOM   4349  CG2 VAL A 609      47.913  -9.738 -13.992  1.00  0.00           C   
ATOM   4350  C   VAL A 609      44.897  -9.521 -13.077  1.00  0.00           C   
ATOM   4351  O   VAL A 609      43.836  -9.747 -13.660  1.00  0.00           O   
ATOM   4352  N   VAL A 610      45.278  -8.306 -12.685  1.00  0.00           N   
ATOM   4353  CA  VAL A 610      44.605  -7.043 -13.010  1.00  0.00           C   
ATOM   4354  CB  VAL A 610      43.914  -6.442 -11.770  1.00  0.00           C   
ATOM   4355  CG1 VAL A 610      43.244  -5.100 -12.099  1.00  0.00           C   
ATOM   4356  CG2 VAL A 610      42.862  -7.400 -11.195  1.00  0.00           C   
ATOM   4357  C   VAL A 610      45.642  -6.079 -13.590  1.00  0.00           C   
ATOM   4358  O   VAL A 610      46.562  -5.676 -12.874  1.00  0.00           O   
ATOM   4359  N   ILE A 611      45.500  -5.724 -14.867  1.00  0.00           N   
ATOM   4360  CA  ILE A 611      46.421  -4.852 -15.607  1.00  0.00           C   
ATOM   4361  CB  ILE A 611      46.931  -5.539 -16.898  1.00  0.00           C   
ATOM   4362  CG2 ILE A 611      48.003  -4.657 -17.564  1.00  0.00           C   
ATOM   4363  CG1 ILE A 611      47.478  -6.960 -16.609  1.00  0.00           C   
ATOM   4364  CD1 ILE A 611      47.964  -7.732 -17.841  1.00  0.00           C   
ATOM   4365  C   ILE A 611      45.701  -3.521 -15.893  1.00  0.00           C   
ATOM   4366  O   ILE A 611      44.636  -3.563 -16.521  1.00  0.00           O   
ATOM   4367  N   PRO A 612      46.225  -2.364 -15.442  1.00  0.00           N   
ATOM   4368  CD  PRO A 612      47.560  -2.162 -14.901  1.00  0.00           C   
ATOM   4369  CG  PRO A 612      47.821  -0.666 -15.024  1.00  0.00           C   
ATOM   4370  CB  PRO A 612      46.433  -0.070 -14.792  1.00  0.00           C   
ATOM   4371  CA  PRO A 612      45.485  -1.104 -15.416  1.00  0.00           C   
ATOM   4372  C   PRO A 612      44.981  -0.691 -16.805  1.00  0.00           C   
ATOM   4373  O   PRO A 612      45.754  -0.681 -17.758  1.00  0.00           O   
ATOM   4374  N   PHE A 613      43.687  -0.374 -16.893  1.00  0.00           N   
ATOM   4375  CA  PHE A 613      42.943  -0.026 -18.112  1.00  0.00           C   
ATOM   4376  CB  PHE A 613      43.364   1.362 -18.631  1.00  0.00           C   
ATOM   4377  CG  PHE A 613      43.444   2.490 -17.613  1.00  0.00           C   
ATOM   4378  CD1 PHE A 613      44.461   3.458 -17.737  1.00  0.00           C   
ATOM   4379  CE1 PHE A 613      44.540   4.529 -16.827  1.00  0.00           C   
ATOM   4380  CZ  PHE A 613      43.612   4.627 -15.777  1.00  0.00           C   
ATOM   4381  CE2 PHE A 613      42.604   3.658 -15.646  1.00  0.00           C   
ATOM   4382  CD2 PHE A 613      42.506   2.603 -16.566  1.00  0.00           C   
ATOM   4383  C   PHE A 613      42.916  -1.079 -19.245  1.00  0.00           C   
ATOM   4384  O   PHE A 613      42.242  -0.821 -20.248  1.00  0.00           O   
ATOM   4385  N   LEU A 614      43.564  -2.241 -19.102  1.00  0.00           N   
ATOM   4386  CA  LEU A 614      43.567  -3.311 -20.104  1.00  0.00           C   
ATOM   4387  CB  LEU A 614      45.001  -3.860 -20.248  1.00  0.00           C   
ATOM   4388  CG  LEU A 614      45.144  -5.026 -21.247  1.00  0.00           C   
ATOM   4389  CD1 LEU A 614      44.762  -4.627 -22.675  1.00  0.00           C   
ATOM   4390  CD2 LEU A 614      46.589  -5.524 -21.261  1.00  0.00           C   
ATOM   4391  C   LEU A 614      42.546  -4.407 -19.774  1.00  0.00           C   
ATOM   4392  O   LEU A 614      41.672  -4.661 -20.606  1.00  0.00           O   
ATOM   4393  N   THR A 615      42.645  -5.029 -18.597  1.00  0.00           N   
ATOM   4394  CA  THR A 615      41.857  -6.220 -18.234  1.00  0.00           C   
ATOM   4395  CB  THR A 615      42.713  -7.282 -17.515  1.00  0.00           C   
ATOM   4396  CG2 THR A 615      43.904  -7.751 -18.351  1.00  0.00           C   
ATOM   4397  OG1 THR A 615      43.195  -6.791 -16.283  1.00  0.00           O   
ATOM   4398  C   THR A 615      40.643  -5.902 -17.365  1.00  0.00           C   
ATOM   4399  O   THR A 615      40.508  -4.790 -16.856  1.00  0.00           O   
ATOM   4400  N   GLU A 616      39.812  -6.913 -17.128  1.00  0.00           N   
ATOM   4401  CA  GLU A 616      38.995  -7.023 -15.923  1.00  0.00           C   
ATOM   4402  CB  GLU A 616      38.438  -8.456 -15.785  1.00  0.00           C   
ATOM   4403  CG  GLU A 616      39.514  -9.564 -15.732  1.00  0.00           C   
ATOM   4404  CD  GLU A 616      38.924 -10.969 -15.541  1.00  0.00           C   
ATOM   4405  OE1 GLU A 616      38.206 -11.168 -14.535  1.00  0.00           O   
ATOM   4406  OE2 GLU A 616      39.240 -11.857 -16.375  1.00  0.00           O 1-
ATOM   4407  C   GLU A 616      39.773  -6.636 -14.654  1.00  0.00           C   
ATOM   4408  O   GLU A 616      40.979  -6.895 -14.556  1.00  0.00           O   
ATOM   4409  N   SER A 617      39.065  -6.051 -13.692  1.00  0.00           N   
ATOM   4410  CA  SER A 617      39.532  -5.882 -12.319  1.00  0.00           C   
ATOM   4411  CB  SER A 617      39.233  -4.455 -11.847  1.00  0.00           C   
ATOM   4412  OG  SER A 617      38.000  -4.380 -11.160  1.00  0.00           O   
ATOM   4413  C   SER A 617      38.934  -6.969 -11.417  1.00  0.00           C   
ATOM   4414  O   SER A 617      37.944  -7.602 -11.795  1.00  0.00           O   
ATOM   4415  N   TYR A 618      39.463  -7.174 -10.216  1.00  0.00           N   
ATOM   4416  CA  TYR A 618      38.925  -8.158  -9.279  1.00  0.00           C   
ATOM   4417  CB  TYR A 618      39.820  -8.194  -8.042  1.00  0.00           C   
ATOM   4418  CG  TYR A 618      39.515  -9.352  -7.123  1.00  0.00           C   
ATOM   4419  CD1 TYR A 618      40.205 -10.565  -7.293  1.00  0.00           C   
ATOM   4420  CE1 TYR A 618      40.003 -11.613  -6.381  1.00  0.00           C   
ATOM   4421  CZ  TYR A 618      39.089 -11.458  -5.318  1.00  0.00           C   
ATOM   4422  OH  TYR A 618      39.024 -12.406  -4.354  1.00  0.00           O   
ATOM   4423  CE2 TYR A 618      38.332 -10.277  -5.202  1.00  0.00           C   
ATOM   4424  CD2 TYR A 618      38.559  -9.215  -6.097  1.00  0.00           C   
ATOM   4425  C   TYR A 618      37.465  -7.857  -8.898  1.00  0.00           C   
ATOM   4426  O   TYR A 618      36.665  -8.794  -8.836  1.00  0.00           O   
ATOM   4427  N   SER A 619      37.100  -6.581  -8.727  1.00  0.00           N   
ATOM   4428  CA  SER A 619      35.717  -6.132  -8.493  1.00  0.00           C   
ATOM   4429  CB  SER A 619      35.702  -4.763  -7.799  1.00  0.00           C   
ATOM   4430  OG  SER A 619      36.295  -3.760  -8.593  1.00  0.00           O   
ATOM   4431  C   SER A 619      34.830  -6.130  -9.752  1.00  0.00           C   
ATOM   4432  O   SER A 619      33.647  -5.800  -9.634  1.00  0.00           O   
ATOM   4433  N   SER A 620      35.343  -6.531 -10.923  1.00  0.00           N   
ATOM   4434  CA  SER A 620      34.564  -6.672 -12.165  1.00  0.00           C   
ATOM   4435  CB  SER A 620      35.466  -6.518 -13.397  1.00  0.00           C   
ATOM   4436  OG  SER A 620      36.178  -5.290 -13.383  1.00  0.00           O   
ATOM   4437  C   SER A 620      33.768  -7.991 -12.248  1.00  0.00           C   
ATOM   4438  O   SER A 620      33.055  -8.179 -13.230  1.00  0.00           O   
ATOM   4439  N   SER A 621      33.857  -8.890 -11.260  1.00  0.00           N   
ATOM   4440  CA  SER A 621      32.970 -10.060 -11.120  1.00  0.00           C   
ATOM   4441  CB  SER A 621      33.472 -11.241 -11.969  1.00  0.00           C   
ATOM   4442  OG  SER A 621      34.746 -11.712 -11.558  1.00  0.00           O   
ATOM   4443  C   SER A 621      32.793 -10.476  -9.650  1.00  0.00           C   
ATOM   4444  O   SER A 621      33.610 -10.071  -8.818  1.00  0.00           O   
ATOM   4445  N   GLN A 622      31.773 -11.284  -9.331  1.00  0.00           N   
ATOM   4446  CA  GLN A 622      31.566 -11.879  -7.999  1.00  0.00           C   
ATOM   4447  CB  GLN A 622      30.425 -11.165  -7.246  1.00  0.00           C   
ATOM   4448  CG  GLN A 622      28.992 -11.418  -7.758  1.00  0.00           C   
ATOM   4449  CD  GLN A 622      27.928 -10.730  -6.890  1.00  0.00           C   
ATOM   4450  OE1 GLN A 622      28.235  -9.971  -5.980  1.00  0.00           O   
ATOM   4451  NE2 GLN A 622      26.656 -10.960  -7.108  1.00  0.00           N   
ATOM   4452  C   GLN A 622      31.418 -13.412  -8.056  1.00  0.00           C   
ATOM   4453  O   GLN A 622      31.475 -13.982  -9.145  1.00  0.00           O   
ATOM   4454  N   ASP A 623      31.292 -14.073  -6.902  1.00  0.00           N   
ATOM   4455  CA  ASP A 623      31.443 -15.526  -6.748  1.00  0.00           C   
ATOM   4456  CB  ASP A 623      32.875 -15.820  -6.268  1.00  0.00           C   
ATOM   4457  CG  ASP A 623      33.897 -15.594  -7.382  1.00  0.00           C   
ATOM   4458  OD1 ASP A 623      34.379 -14.456  -7.583  1.00  0.00           O   
ATOM   4459  OD2 ASP A 623      34.219 -16.562  -8.102  1.00  0.00           O 1-
ATOM   4460  C   ASP A 623      30.397 -16.129  -5.779  1.00  0.00           C   
ATOM   4461  O   ASP A 623      29.862 -15.371  -4.967  1.00  0.00           O   
ATOM   4462  N   PRO A 624      30.089 -17.444  -5.843  1.00  0.00           N   
ATOM   4463  CD  PRO A 624      30.605 -18.400  -6.815  1.00  0.00           C   
ATOM   4464  CG  PRO A 624      29.587 -19.535  -6.866  1.00  0.00           C   
ATOM   4465  CB  PRO A 624      29.039 -19.554  -5.442  1.00  0.00           C   
ATOM   4466  CA  PRO A 624      29.020 -18.070  -5.055  1.00  0.00           C   
ATOM   4467  C   PRO A 624      29.146 -17.887  -3.521  1.00  0.00           C   
ATOM   4468  O   PRO A 624      30.180 -18.287  -2.973  1.00  0.00           O   
ATOM   4469  N   PRO A 625      28.112 -17.378  -2.815  1.00  0.00           N   
ATOM   4470  CD  PRO A 625      26.981 -16.665  -3.397  1.00  0.00           C   
ATOM   4471  CG  PRO A 625      26.505 -15.692  -2.327  1.00  0.00           C   
ATOM   4472  CB  PRO A 625      26.799 -16.459  -1.044  1.00  0.00           C   
ATOM   4473  CA  PRO A 625      28.102 -17.209  -1.355  1.00  0.00           C   
ATOM   4474  C   PRO A 625      28.193 -18.500  -0.515  1.00  0.00           C   
ATOM   4475  O   PRO A 625      28.005 -19.601  -1.032  1.00  0.00           O   
ATOM   4476  N   GLU A 626      28.439 -18.349   0.789  1.00  0.00           N   
ATOM   4477  CA  GLU A 626      28.328 -19.394   1.828  1.00  0.00           C   
ATOM   4478  CB  GLU A 626      29.616 -19.382   2.683  1.00  0.00           C   
ATOM   4479  CG  GLU A 626      29.559 -20.013   4.089  1.00  0.00           C   
ATOM   4480  CD  GLU A 626      29.340 -21.530   4.141  1.00  0.00           C   
ATOM   4481  OE1 GLU A 626      28.812 -22.108   3.163  1.00  0.00           O   
ATOM   4482  OE2 GLU A 626      29.680 -22.130   5.191  1.00  0.00           O 1-
ATOM   4483  C   GLU A 626      27.035 -19.200   2.651  1.00  0.00           C   
ATOM   4484  O   GLU A 626      26.582 -18.061   2.796  1.00  0.00           O   
ATOM   4485  N   LYS A 627      26.440 -20.276   3.179  1.00  0.00           N   
ATOM   4486  CA  LYS A 627      25.134 -20.246   3.875  1.00  0.00           C   
ATOM   4487  CB  LYS A 627      24.601 -21.676   4.080  1.00  0.00           C   
ATOM   4488  CG  LYS A 627      25.570 -22.574   4.865  1.00  0.00           C   
ATOM   4489  CD  LYS A 627      24.951 -23.943   5.163  1.00  0.00           C   
ATOM   4490  CE  LYS A 627      26.043 -24.857   5.722  1.00  0.00           C   
ATOM   4491  NZ  LYS A 627      25.493 -26.137   6.216  1.00  0.00           N 1+
ATOM   4492  C   LYS A 627      25.119 -19.441   5.188  1.00  0.00           C   
ATOM   4493  O   LYS A 627      26.163 -19.281   5.829  1.00  0.00           O   
ATOM   4494  N   SER A 628      23.939 -18.961   5.577  1.00  0.00           N   
ATOM   4495  CA  SER A 628      23.686 -18.185   6.803  1.00  0.00           C   
ATOM   4496  CB  SER A 628      22.568 -17.171   6.524  1.00  0.00           C   
ATOM   4497  OG  SER A 628      21.325 -17.830   6.427  1.00  0.00           O   
ATOM   4498  C   SER A 628      23.356 -19.056   8.036  1.00  0.00           C   
ATOM   4499  O   SER A 628      23.410 -20.283   7.952  1.00  0.00           O   
ATOM   4500  N   ILE A 629      23.023 -18.429   9.173  1.00  0.00           N   
ATOM   4501  CA  ILE A 629      22.559 -19.088  10.404  1.00  0.00           C   
ATOM   4502  CB  ILE A 629      23.731 -19.266  11.406  1.00  0.00           C   
ATOM   4503  CG2 ILE A 629      24.555 -17.991  11.668  1.00  0.00           C   
ATOM   4504  CG1 ILE A 629      23.293 -19.851  12.766  1.00  0.00           C   
ATOM   4505  CD1 ILE A 629      22.560 -21.193  12.680  1.00  0.00           C   
ATOM   4506  C   ILE A 629      21.325 -18.345  10.974  1.00  0.00           C   
ATOM   4507  O   ILE A 629      21.495 -17.242  11.496  1.00  0.00           O   
ATOM   4508  N   PRO A 630      20.093 -18.885  10.866  1.00  0.00           N   
ATOM   4509  CD  PRO A 630      19.736 -20.023  10.027  1.00  0.00           C   
ATOM   4510  CG  PRO A 630      18.318 -19.744   9.544  1.00  0.00           C   
ATOM   4511  CB  PRO A 630      17.709 -18.987  10.719  1.00  0.00           C   
ATOM   4512  CA  PRO A 630      18.877 -18.183  11.296  1.00  0.00           C   
ATOM   4513  C   PRO A 630      18.749 -17.999  12.821  1.00  0.00           C   
ATOM   4514  O   PRO A 630      18.962 -18.950  13.573  1.00  0.00           O   
ATOM   4515  N   ILE A 631      18.341 -16.808  13.277  1.00  0.00           N   
ATOM   4516  CA  ILE A 631      18.388 -16.397  14.697  1.00  0.00           C   
ATOM   4517  CB  ILE A 631      18.068 -14.884  14.830  1.00  0.00           C   
ATOM   4518  CG2 ILE A 631      18.082 -14.442  16.307  1.00  0.00           C   
ATOM   4519  CG1 ILE A 631      19.065 -14.029  14.006  1.00  0.00           C   
ATOM   4520  CD1 ILE A 631      18.736 -12.530  13.964  1.00  0.00           C   
ATOM   4521  C   ILE A 631      17.468 -17.244  15.595  1.00  0.00           C   
ATOM   4522  O   ILE A 631      17.925 -17.711  16.639  1.00  0.00           O   
ATOM   4523  N   CYD A 632      16.209 -17.477  15.213  1.00  0.00           N   
ATOM   4524  CA  CYD A 632      15.279 -18.299  16.008  1.00  0.00           C   
ATOM   4525  CB  CYD A 632      13.817 -18.133  15.537  1.00  0.00           C   
ATOM   4526  SG  CYD A 632      13.579 -17.335  13.913  1.00  0.00           S   
ATOM   4527  C   CYD A 632      15.713 -19.774  16.054  1.00  0.00           C   
ATOM   4528  O   CYD A 632      15.628 -20.377  17.125  1.00  0.00           O   
ATOM   4529  N   THR A 633      16.268 -20.299  14.956  1.00  0.00           N   
ATOM   4530  CA  THR A 633      16.877 -21.637  14.873  1.00  0.00           C   
ATOM   4531  CB  THR A 633      17.275 -21.961  13.420  1.00  0.00           C   
ATOM   4532  CG2 THR A 633      17.731 -23.406  13.221  1.00  0.00           C   
ATOM   4533  OG1 THR A 633      16.185 -21.770  12.538  1.00  0.00           O   
ATOM   4534  C   THR A 633      18.101 -21.736  15.792  1.00  0.00           C   
ATOM   4535  O   THR A 633      18.243 -22.739  16.480  1.00  0.00           O   
ATOM   4536  N   LEU A 634      18.934 -20.696  15.883  1.00  0.00           N   
ATOM   4537  CA  LEU A 634      20.086 -20.653  16.788  1.00  0.00           C   
ATOM   4538  CB  LEU A 634      20.999 -19.496  16.330  1.00  0.00           C   
ATOM   4539  CG  LEU A 634      22.254 -19.268  17.200  1.00  0.00           C   
ATOM   4540  CD1 LEU A 634      23.445 -18.850  16.339  1.00  0.00           C   
ATOM   4541  CD2 LEU A 634      22.042 -18.172  18.249  1.00  0.00           C   
ATOM   4542  C   LEU A 634      19.668 -20.580  18.271  1.00  0.00           C   
ATOM   4543  O   LEU A 634      20.157 -21.394  19.061  1.00  0.00           O   
ATOM   4544  N   LYS A 635      18.789 -19.642  18.664  1.00  0.00           N   
ATOM   4545  CA  LYS A 635      18.551 -19.353  20.093  1.00  0.00           C   
ATOM   4546  CB  LYS A 635      18.337 -17.843  20.345  1.00  0.00           C   
ATOM   4547  CG  LYS A 635      19.237 -17.369  21.505  1.00  0.00           C   
ATOM   4548  CD  LYS A 635      18.952 -15.927  21.958  1.00  0.00           C   
ATOM   4549  CE  LYS A 635      20.014 -15.363  22.922  1.00  0.00           C   
ATOM   4550  NZ  LYS A 635      20.152 -16.133  24.183  1.00  0.00           N 1+
ATOM   4551  C   LYS A 635      17.480 -20.222  20.763  1.00  0.00           C   
ATOM   4552  O   LYS A 635      17.641 -20.443  21.961  1.00  0.00           O   
ATOM   4553  N   ASN A 636      16.489 -20.768  20.048  1.00  0.00           N   
ATOM   4554  CA  ASN A 636      15.450 -21.631  20.648  1.00  0.00           C   
ATOM   4555  CB  ASN A 636      14.199 -20.774  20.956  1.00  0.00           C   
ATOM   4556  CG  ASN A 636      14.221 -20.074  22.311  1.00  0.00           C   
ATOM   4557  OD1 ASN A 636      14.962 -20.432  23.215  1.00  0.00           O   
ATOM   4558  ND2 ASN A 636      13.395 -19.075  22.501  1.00  0.00           N   
ATOM   4559  C   ASN A 636      15.055 -22.878  19.826  1.00  0.00           C   
ATOM   4560  O   ASN A 636      14.584 -23.826  20.456  1.00  0.00           O   
ATOM   4561  N   PHE A 637      15.230 -22.915  18.499  1.00  0.00           N   
ATOM   4562  CA  PHE A 637      14.669 -23.976  17.639  1.00  0.00           C   
ATOM   4563  CB  PHE A 637      13.492 -23.375  16.843  1.00  0.00           C   
ATOM   4564  CG  PHE A 637      12.414 -22.681  17.659  1.00  0.00           C   
ATOM   4565  CD1 PHE A 637      11.715 -23.388  18.652  1.00  0.00           C   
ATOM   4566  CE1 PHE A 637      10.709 -22.756  19.403  1.00  0.00           C   
ATOM   4567  CZ  PHE A 637      10.393 -21.408  19.157  1.00  0.00           C   
ATOM   4568  CE2 PHE A 637      11.079 -20.699  18.156  1.00  0.00           C   
ATOM   4569  CD2 PHE A 637      12.084 -21.337  17.408  1.00  0.00           C   
ATOM   4570  C   PHE A 637      15.692 -24.721  16.735  1.00  0.00           C   
ATOM   4571  O   PHE A 637      15.431 -24.810  15.535  1.00  0.00           O   
ATOM   4572  N   PRO A 638      16.831 -25.234  17.243  1.00  0.00           N   
ATOM   4573  CD  PRO A 638      17.306 -25.121  18.613  1.00  0.00           C   
ATOM   4574  CG  PRO A 638      18.492 -26.075  18.729  1.00  0.00           C   
ATOM   4575  CB  PRO A 638      19.082 -26.009  17.324  1.00  0.00           C   
ATOM   4576  CA  PRO A 638      17.833 -25.935  16.434  1.00  0.00           C   
ATOM   4577  C   PRO A 638      17.394 -27.333  15.956  1.00  0.00           C   
ATOM   4578  O   PRO A 638      16.414 -27.893  16.454  1.00  0.00           O   
ATOM   4579  N   ASN A 639      18.172 -27.901  15.027  1.00  0.00           N   
ATOM   4580  CA  ASN A 639      17.972 -29.245  14.475  1.00  0.00           C   
ATOM   4581  CB  ASN A 639      17.337 -29.093  13.074  1.00  0.00           C   
ATOM   4582  CG  ASN A 639      16.230 -30.094  12.798  1.00  0.00           C   
ATOM   4583  OD1 ASN A 639      15.382 -30.328  13.638  1.00  0.00           O   
ATOM   4584  ND2 ASN A 639      16.136 -30.654  11.618  1.00  0.00           N   
ATOM   4585  C   ASN A 639      19.264 -30.095  14.414  1.00  0.00           C   
ATOM   4586  O   ASN A 639      19.148 -31.318  14.398  1.00  0.00           O   
ATOM   4587  N   ALA A 640      20.459 -29.487  14.362  1.00  0.00           N   
ATOM   4588  CA  ALA A 640      21.743 -30.182  14.172  1.00  0.00           C   
ATOM   4589  CB  ALA A 640      22.044 -30.211  12.667  1.00  0.00           C   
ATOM   4590  C   ALA A 640      22.916 -29.526  14.934  1.00  0.00           C   
ATOM   4591  O   ALA A 640      22.822 -28.355  15.304  1.00  0.00           O   
ATOM   4592  N   ILE A 641      24.049 -30.229  15.096  1.00  0.00           N   
ATOM   4593  CA  ILE A 641      25.252 -29.696  15.776  1.00  0.00           C   
ATOM   4594  CB  ILE A 641      26.321 -30.787  16.028  1.00  0.00           C   
ATOM   4595  CG2 ILE A 641      25.734 -31.880  16.931  1.00  0.00           C   
ATOM   4596  CG1 ILE A 641      26.914 -31.440  14.755  1.00  0.00           C   
ATOM   4597  CD1 ILE A 641      28.156 -30.725  14.202  1.00  0.00           C   
ATOM   4598  C   ILE A 641      25.871 -28.479  15.075  1.00  0.00           C   
ATOM   4599  O   ILE A 641      26.552 -27.696  15.729  1.00  0.00           O   
ATOM   4600  N   GLU A 642      25.598 -28.266  13.786  1.00  0.00           N   
ATOM   4601  CA  GLU A 642      26.000 -27.041  13.087  1.00  0.00           C   
ATOM   4602  CB  GLU A 642      25.740 -27.227  11.586  1.00  0.00           C   
ATOM   4603  CG  GLU A 642      26.413 -26.143  10.739  1.00  0.00           C   
ATOM   4604  CD  GLU A 642      26.090 -26.344   9.260  1.00  0.00           C   
ATOM   4605  OE1 GLU A 642      26.902 -26.959   8.523  1.00  0.00           O   
ATOM   4606  OE2 GLU A 642      25.014 -25.896   8.814  1.00  0.00           O 1-
ATOM   4607  C   GLU A 642      25.271 -25.807  13.653  1.00  0.00           C   
ATOM   4608  O   GLU A 642      25.864 -24.728  13.688  1.00  0.00           O   
ATOM   4609  N   HIS A 643      24.045 -25.961  14.166  1.00  0.00           N   
ATOM   4610  CA  HIS A 643      23.358 -24.913  14.923  1.00  0.00           C   
ATOM   4611  CB  HIS A 643      21.844 -25.188  14.976  1.00  0.00           C   
ATOM   4612  CG  HIS A 643      21.190 -25.493  13.650  1.00  0.00           C   
ATOM   4613  ND1 HIS A 643      20.291 -26.539  13.424  1.00  0.00           N   
ATOM   4614  CE1 HIS A 643      19.939 -26.447  12.131  1.00  0.00           C   
ATOM   4615  NE2 HIS A 643      20.570 -25.417  11.542  1.00  0.00           N   
ATOM   4616  CD2 HIS A 643      21.363 -24.802  12.485  1.00  0.00           C   
ATOM   4617  C   HIS A 643      23.933 -24.794  16.337  1.00  0.00           C   
ATOM   4618  O   HIS A 643      24.137 -23.666  16.777  1.00  0.00           O   
ATOM   4619  N   THR A 644      24.232 -25.902  17.029  1.00  0.00           N   
ATOM   4620  CA  THR A 644      24.689 -25.851  18.432  1.00  0.00           C   
ATOM   4621  CB  THR A 644      24.537 -27.183  19.186  1.00  0.00           C   
ATOM   4622  CG2 THR A 644      23.185 -27.861  18.964  1.00  0.00           C   
ATOM   4623  OG1 THR A 644      25.535 -28.111  18.851  1.00  0.00           O   
ATOM   4624  C   THR A 644      26.113 -25.310  18.588  1.00  0.00           C   
ATOM   4625  O   THR A 644      26.355 -24.613  19.572  1.00  0.00           O   
ATOM   4626  N   LEU A 645      27.018 -25.540  17.629  1.00  0.00           N   
ATOM   4627  CA  LEU A 645      28.363 -24.947  17.605  1.00  0.00           C   
ATOM   4628  CB  LEU A 645      29.243 -25.733  16.612  1.00  0.00           C   
ATOM   4629  CG  LEU A 645      29.848 -27.011  17.225  1.00  0.00           C   
ATOM   4630  CD1 LEU A 645      30.325 -27.965  16.132  1.00  0.00           C   
ATOM   4631  CD2 LEU A 645      31.055 -26.676  18.107  1.00  0.00           C   
ATOM   4632  C   LEU A 645      28.336 -23.447  17.275  1.00  0.00           C   
ATOM   4633  O   LEU A 645      29.078 -22.700  17.912  1.00  0.00           O   
ATOM   4634  N   GLN A 646      27.479 -22.992  16.356  1.00  0.00           N   
ATOM   4635  CA  GLN A 646      27.327 -21.557  16.069  1.00  0.00           C   
ATOM   4636  CB  GLN A 646      26.612 -21.359  14.722  1.00  0.00           C   
ATOM   4637  CG  GLN A 646      27.510 -21.797  13.551  1.00  0.00           C   
ATOM   4638  CD  GLN A 646      26.820 -21.666  12.197  1.00  0.00           C   
ATOM   4639  OE1 GLN A 646      27.108 -20.758  11.433  1.00  0.00           O   
ATOM   4640  NE2 GLN A 646      25.928 -22.560  11.845  1.00  0.00           N   
ATOM   4641  C   GLN A 646      26.617 -20.824  17.221  1.00  0.00           C   
ATOM   4642  O   GLN A 646      27.056 -19.732  17.576  1.00  0.00           O   
ATOM   4643  N   TRP A 647      25.621 -21.450  17.858  1.00  0.00           N   
ATOM   4644  CA  TRP A 647      25.022 -20.986  19.114  1.00  0.00           C   
ATOM   4645  CB  TRP A 647      23.942 -21.989  19.551  1.00  0.00           C   
ATOM   4646  CG  TRP A 647      23.357 -21.718  20.896  1.00  0.00           C   
ATOM   4647  CD1 TRP A 647      22.453 -20.753  21.164  1.00  0.00           C   
ATOM   4648  NE1 TRP A 647      22.220 -20.699  22.519  1.00  0.00           N   
ATOM   4649  CE2 TRP A 647      22.967 -21.630  23.202  1.00  0.00           C   
ATOM   4650  CZ2 TRP A 647      23.104 -21.931  24.563  1.00  0.00           C   
ATOM   4651  CH2 TRP A 647      24.035 -22.905  24.959  1.00  0.00           C   
ATOM   4652  CZ3 TRP A 647      24.809 -23.564  23.987  1.00  0.00           C   
ATOM   4653  CE3 TRP A 647      24.646 -23.271  22.620  1.00  0.00           C   
ATOM   4654  CD2 TRP A 647      23.720 -22.295  22.190  1.00  0.00           C   
ATOM   4655  C   TRP A 647      26.075 -20.822  20.217  1.00  0.00           C   
ATOM   4656  O   TRP A 647      26.192 -19.728  20.772  1.00  0.00           O   
ATOM   4657  N   ALA A 648      26.875 -21.859  20.482  1.00  0.00           N   
ATOM   4658  CA  ALA A 648      27.889 -21.826  21.531  1.00  0.00           C   
ATOM   4659  CB  ALA A 648      28.475 -23.231  21.699  1.00  0.00           C   
ATOM   4660  C   ALA A 648      28.990 -20.790  21.259  1.00  0.00           C   
ATOM   4661  O   ALA A 648      29.591 -20.343  22.231  1.00  0.00           O   
ATOM   4662  N   ARG A 649      29.240 -20.386  20.003  1.00  0.00           N   
ATOM   4663  CA  ARG A 649      30.195 -19.316  19.681  1.00  0.00           C   
ATOM   4664  CB  ARG A 649      30.628 -19.411  18.205  1.00  0.00           C   
ATOM   4665  CG  ARG A 649      31.562 -18.274  17.747  1.00  0.00           C   
ATOM   4666  CD  ARG A 649      32.834 -18.153  18.598  1.00  0.00           C   
ATOM   4667  NE  ARG A 649      33.632 -16.972  18.226  1.00  0.00           N   
ATOM   4668  CZ  ARG A 649      34.777 -16.942  17.580  1.00  0.00           C   
ATOM   4669  NH1 ARG A 649      35.286 -17.974  16.969  1.00  0.00           N 1+
ATOM   4670  NH2 ARG A 649      35.437 -15.828  17.571  1.00  0.00           N   
ATOM   4671  C   ARG A 649      29.663 -17.931  20.051  1.00  0.00           C   
ATOM   4672  O   ARG A 649      30.367 -17.235  20.777  1.00  0.00           O   
ATOM   4673  N   ASP A 650      28.483 -17.518  19.588  1.00  0.00           N   
ATOM   4674  CA  ASP A 650      28.023 -16.143  19.853  1.00  0.00           C   
ATOM   4675  CB  ASP A 650      27.155 -15.597  18.707  1.00  0.00           C   
ATOM   4676  CG  ASP A 650      27.106 -14.056  18.689  1.00  0.00           C   
ATOM   4677  OD1 ASP A 650      28.160 -13.399  18.852  1.00  0.00           O   
ATOM   4678  OD2 ASP A 650      26.014 -13.490  18.445  1.00  0.00           O 1-
ATOM   4679  C   ASP A 650      27.385 -15.973  21.243  1.00  0.00           C   
ATOM   4680  O   ASP A 650      27.404 -14.855  21.741  1.00  0.00           O   
ATOM   4681  N   GLU A 651      26.942 -17.037  21.930  1.00  0.00           N   
ATOM   4682  CA  GLU A 651      26.625 -16.953  23.371  1.00  0.00           C   
ATOM   4683  CB  GLU A 651      25.412 -17.830  23.755  1.00  0.00           C   
ATOM   4684  CG  GLU A 651      24.123 -17.327  23.066  1.00  0.00           C   
ATOM   4685  CD  GLU A 651      22.819 -17.655  23.817  1.00  0.00           C   
ATOM   4686  OE1 GLU A 651      22.686 -17.349  25.020  1.00  0.00           O   
ATOM   4687  OE2 GLU A 651      21.826 -18.083  23.181  1.00  0.00           O 1-
ATOM   4688  C   GLU A 651      27.861 -17.144  24.281  1.00  0.00           C   
ATOM   4689  O   GLU A 651      27.791 -16.726  25.435  1.00  0.00           O   
ATOM   4690  N   PHE A 652      29.008 -17.631  23.779  1.00  0.00           N   
ATOM   4691  CA  PHE A 652      30.319 -17.442  24.432  1.00  0.00           C   
ATOM   4692  CB  PHE A 652      31.354 -18.416  23.829  1.00  0.00           C   
ATOM   4693  CG  PHE A 652      32.827 -18.076  23.997  1.00  0.00           C   
ATOM   4694  CD1 PHE A 652      33.489 -17.334  22.998  1.00  0.00           C   
ATOM   4695  CE1 PHE A 652      34.862 -17.049  23.112  1.00  0.00           C   
ATOM   4696  CZ  PHE A 652      35.585 -17.518  24.222  1.00  0.00           C   
ATOM   4697  CE2 PHE A 652      34.933 -18.271  25.215  1.00  0.00           C   
ATOM   4698  CD2 PHE A 652      33.558 -18.549  25.103  1.00  0.00           C   
ATOM   4699  C   PHE A 652      30.764 -15.975  24.329  1.00  0.00           C   
ATOM   4700  O   PHE A 652      31.118 -15.387  25.350  1.00  0.00           O   
ATOM   4701  N   GLU A 653      30.669 -15.339  23.158  1.00  0.00           N   
ATOM   4702  CA  GLU A 653      30.967 -13.903  23.031  1.00  0.00           C   
ATOM   4703  CB  GLU A 653      31.131 -13.516  21.556  1.00  0.00           C   
ATOM   4704  CG  GLU A 653      32.332 -14.244  20.929  1.00  0.00           C   
ATOM   4705  CD  GLU A 653      32.790 -13.669  19.586  1.00  0.00           C   
ATOM   4706  OE1 GLU A 653      33.778 -14.216  19.037  1.00  0.00           O   
ATOM   4707  OE2 GLU A 653      32.301 -12.608  19.150  1.00  0.00           O 1-
ATOM   4708  C   GLU A 653      29.917 -13.027  23.736  1.00  0.00           C   
ATOM   4709  O   GLU A 653      30.291 -12.023  24.343  1.00  0.00           O   
ATOM   4710  N   GLY A 654      28.654 -13.458  23.771  1.00  0.00           N   
ATOM   4711  CA  GLY A 654      27.592 -12.896  24.606  1.00  0.00           C   
ATOM   4712  C   GLY A 654      27.907 -12.922  26.106  1.00  0.00           C   
ATOM   4713  O   GLY A 654      27.359 -12.090  26.822  1.00  0.00           O   
ATOM   4714  N   LEU A 655      28.804 -13.803  26.563  1.00  0.00           N   
ATOM   4715  CA  LEU A 655      29.203 -13.942  27.965  1.00  0.00           C   
ATOM   4716  CB  LEU A 655      29.161 -15.449  28.290  1.00  0.00           C   
ATOM   4717  CG  LEU A 655      29.150 -15.806  29.784  1.00  0.00           C   
ATOM   4718  CD1 LEU A 655      27.886 -15.296  30.483  1.00  0.00           C   
ATOM   4719  CD2 LEU A 655      29.171 -17.330  29.926  1.00  0.00           C   
ATOM   4720  C   LEU A 655      30.573 -13.307  28.271  1.00  0.00           C   
ATOM   4721  O   LEU A 655      30.752 -12.832  29.390  1.00  0.00           O   
ATOM   4722  N   PHE A 656      31.504 -13.258  27.307  1.00  0.00           N   
ATOM   4723  CA  PHE A 656      32.905 -12.858  27.539  1.00  0.00           C   
ATOM   4724  CB  PHE A 656      33.793 -14.103  27.422  1.00  0.00           C   
ATOM   4725  CG  PHE A 656      33.437 -15.230  28.379  1.00  0.00           C   
ATOM   4726  CD1 PHE A 656      33.521 -15.033  29.771  1.00  0.00           C   
ATOM   4727  CE1 PHE A 656      33.167 -16.069  30.652  1.00  0.00           C   
ATOM   4728  CZ  PHE A 656      32.748 -17.312  30.149  1.00  0.00           C   
ATOM   4729  CE2 PHE A 656      32.677 -17.518  28.760  1.00  0.00           C   
ATOM   4730  CD2 PHE A 656      33.013 -16.473  27.879  1.00  0.00           C   
ATOM   4731  C   PHE A 656      33.423 -11.692  26.666  1.00  0.00           C   
ATOM   4732  O   PHE A 656      34.534 -11.219  26.921  1.00  0.00           O   
ATOM   4733  N   LYS A 657      32.636 -11.183  25.707  1.00  0.00           N   
ATOM   4734  CA  LYS A 657      32.895  -9.913  24.994  1.00  0.00           C   
ATOM   4735  CB  LYS A 657      32.998 -10.116  23.473  1.00  0.00           C   
ATOM   4736  CG  LYS A 657      34.208 -10.956  23.062  1.00  0.00           C   
ATOM   4737  CD  LYS A 657      34.329 -11.003  21.535  1.00  0.00           C   
ATOM   4738  CE  LYS A 657      35.465 -11.948  21.140  1.00  0.00           C   
ATOM   4739  NZ  LYS A 657      35.548 -12.142  19.673  1.00  0.00           N 1+
ATOM   4740  C   LYS A 657      31.825  -8.871  25.291  1.00  0.00           C   
ATOM   4741  O   LYS A 657      32.173  -7.795  25.774  1.00  0.00           O   
ATOM   4742  N   GLN A 658      30.556  -9.199  25.049  1.00  0.00           N   
ATOM   4743  CA  GLN A 658      29.427  -8.271  25.152  1.00  0.00           C   
ATOM   4744  CB  GLN A 658      28.114  -9.004  24.810  1.00  0.00           C   
ATOM   4745  CG  GLN A 658      27.719  -8.963  23.320  1.00  0.00           C   
ATOM   4746  CD  GLN A 658      28.736  -9.562  22.346  1.00  0.00           C   
ATOM   4747  OE1 GLN A 658      29.758  -8.944  22.071  1.00  0.00           O   
ATOM   4748  NE2 GLN A 658      28.486 -10.705  21.746  1.00  0.00           N   
ATOM   4749  C   GLN A 658      29.355  -7.553  26.516  1.00  0.00           C   
ATOM   4750  O   GLN A 658      29.379  -6.321  26.483  1.00  0.00           O   
ATOM   4751  N   PRO A 659      29.327  -8.225  27.687  1.00  0.00           N   
ATOM   4752  CD  PRO A 659      29.227  -9.662  27.895  1.00  0.00           C   
ATOM   4753  CG  PRO A 659      29.525  -9.888  29.374  1.00  0.00           C   
ATOM   4754  CB  PRO A 659      28.996  -8.613  30.022  1.00  0.00           C   
ATOM   4755  CA  PRO A 659      29.262  -7.528  28.973  1.00  0.00           C   
ATOM   4756  C   PRO A 659      30.533  -6.724  29.277  1.00  0.00           C   
ATOM   4757  O   PRO A 659      30.400  -5.627  29.809  1.00  0.00           O   
ATOM   4758  N   ALA A 660      31.723  -7.197  28.896  1.00  0.00           N   
ATOM   4759  CA  ALA A 660      32.976  -6.479  29.136  1.00  0.00           C   
ATOM   4760  CB  ALA A 660      34.139  -7.432  28.846  1.00  0.00           C   
ATOM   4761  C   ALA A 660      33.080  -5.184  28.310  1.00  0.00           C   
ATOM   4762  O   ALA A 660      33.486  -4.158  28.855  1.00  0.00           O   
ATOM   4763  N   GLU A 661      32.658  -5.193  27.043  1.00  0.00           N   
ATOM   4764  CA  GLU A 661      32.599  -3.970  26.233  1.00  0.00           C   
ATOM   4765  CB  GLU A 661      32.550  -4.341  24.741  1.00  0.00           C   
ATOM   4766  CG  GLU A 661      32.796  -3.119  23.842  1.00  0.00           C   
ATOM   4767  CD  GLU A 661      33.203  -3.524  22.420  1.00  0.00           C   
ATOM   4768  OE1 GLU A 661      34.385  -3.335  22.049  1.00  0.00           O   
ATOM   4769  OE2 GLU A 661      32.345  -4.004  21.640  1.00  0.00           O 1-
ATOM   4770  C   GLU A 661      31.457  -3.040  26.687  1.00  0.00           C   
ATOM   4771  O   GLU A 661      31.643  -1.826  26.645  1.00  0.00           O   
ATOM   4772  N   ASN A 662      30.353  -3.566  27.233  1.00  0.00           N   
ATOM   4773  CA  ASN A 662      29.328  -2.742  27.888  1.00  0.00           C   
ATOM   4774  CB  ASN A 662      28.055  -3.571  28.129  1.00  0.00           C   
ATOM   4775  CG  ASN A 662      27.153  -3.597  26.909  1.00  0.00           C   
ATOM   4776  OD1 ASN A 662      26.188  -2.861  26.849  1.00  0.00           O   
ATOM   4777  ND2 ASN A 662      27.419  -4.406  25.917  1.00  0.00           N   
ATOM   4778  C   ASN A 662      29.845  -2.089  29.184  1.00  0.00           C   
ATOM   4779  O   ASN A 662      29.546  -0.917  29.392  1.00  0.00           O   
ATOM   4780  N   VAL A 663      30.655  -2.767  30.006  1.00  0.00           N   
ATOM   4781  CA  VAL A 663      31.335  -2.155  31.167  1.00  0.00           C   
ATOM   4782  CB  VAL A 663      32.006  -3.242  32.036  1.00  0.00           C   
ATOM   4783  CG1 VAL A 663      32.955  -2.681  33.106  1.00  0.00           C   
ATOM   4784  CG2 VAL A 663      30.938  -4.054  32.779  1.00  0.00           C   
ATOM   4785  C   VAL A 663      32.334  -1.081  30.716  1.00  0.00           C   
ATOM   4786  O   VAL A 663      32.393  -0.029  31.353  1.00  0.00           O   
ATOM   4787  N   ASN A 664      33.048  -1.286  29.604  1.00  0.00           N   
ATOM   4788  CA  ASN A 664      33.911  -0.259  29.017  1.00  0.00           C   
ATOM   4789  CB  ASN A 664      34.732  -0.894  27.880  1.00  0.00           C   
ATOM   4790  CG  ASN A 664      35.879  -0.002  27.447  1.00  0.00           C   
ATOM   4791  OD1 ASN A 664      35.736   0.823  26.561  1.00  0.00           O   
ATOM   4792  ND2 ASN A 664      37.036  -0.132  28.054  1.00  0.00           N   
ATOM   4793  C   ASN A 664      33.105   0.966  28.537  1.00  0.00           C   
ATOM   4794  O   ASN A 664      33.524   2.089  28.815  1.00  0.00           O   
ATOM   4795  N   GLN A 665      31.948   0.766  27.898  1.00  0.00           N   
ATOM   4796  CA  GLN A 665      31.088   1.855  27.428  1.00  0.00           C   
ATOM   4797  CB  GLN A 665      30.132   1.311  26.352  1.00  0.00           C   
ATOM   4798  CG  GLN A 665      29.413   2.455  25.616  1.00  0.00           C   
ATOM   4799  CD  GLN A 665      28.675   2.042  24.345  1.00  0.00           C   
ATOM   4800  OE1 GLN A 665      28.784   0.929  23.852  1.00  0.00           O   
ATOM   4801  NE2 GLN A 665      27.923   2.927  23.733  1.00  0.00           N   
ATOM   4802  C   GLN A 665      30.378   2.584  28.586  1.00  0.00           C   
ATOM   4803  O   GLN A 665      30.360   3.811  28.568  1.00  0.00           O   
ATOM   4804  N   TYR A 666      29.914   1.891  29.630  1.00  0.00           N   
ATOM   4805  CA  TYR A 666      29.435   2.497  30.886  1.00  0.00           C   
ATOM   4806  CB  TYR A 666      29.104   1.354  31.862  1.00  0.00           C   
ATOM   4807  CG  TYR A 666      28.980   1.723  33.333  1.00  0.00           C   
ATOM   4808  CD1 TYR A 666      27.794   2.297  33.837  1.00  0.00           C   
ATOM   4809  CE1 TYR A 666      27.661   2.551  35.220  1.00  0.00           C   
ATOM   4810  CZ  TYR A 666      28.722   2.234  36.098  1.00  0.00           C   
ATOM   4811  OH  TYR A 666      28.614   2.450  37.434  1.00  0.00           O   
ATOM   4812  CE2 TYR A 666      29.918   1.689  35.587  1.00  0.00           C   
ATOM   4813  CD2 TYR A 666      30.047   1.434  34.209  1.00  0.00           C   
ATOM   4814  C   TYR A 666      30.467   3.460  31.500  1.00  0.00           C   
ATOM   4815  O   TYR A 666      30.084   4.531  31.969  1.00  0.00           O   
ATOM   4816  N   LEU A 667      31.756   3.116  31.442  1.00  0.00           N   
ATOM   4817  CA  LEU A 667      32.857   3.934  31.955  1.00  0.00           C   
ATOM   4818  CB  LEU A 667      34.012   2.960  32.283  1.00  0.00           C   
ATOM   4819  CG  LEU A 667      35.233   3.536  33.027  1.00  0.00           C   
ATOM   4820  CD1 LEU A 667      34.864   4.183  34.364  1.00  0.00           C   
ATOM   4821  CD2 LEU A 667      36.229   2.407  33.308  1.00  0.00           C   
ATOM   4822  C   LEU A 667      33.266   5.090  31.009  1.00  0.00           C   
ATOM   4823  O   LEU A 667      34.092   5.902  31.424  1.00  0.00           O   
ATOM   4824  N   THR A 668      32.742   5.173  29.775  1.00  0.00           N   
ATOM   4825  CA  THR A 668      33.262   6.086  28.729  1.00  0.00           C   
ATOM   4826  CB  THR A 668      34.295   5.369  27.838  1.00  0.00           C   
ATOM   4827  CG2 THR A 668      35.527   4.854  28.583  1.00  0.00           C   
ATOM   4828  OG1 THR A 668      33.712   4.273  27.176  1.00  0.00           O   
ATOM   4829  C   THR A 668      32.213   6.776  27.831  1.00  0.00           C   
ATOM   4830  O   THR A 668      32.628   7.575  26.987  1.00  0.00           O   
ATOM   4831  N   ASP A 669      30.907   6.525  27.983  1.00  0.00           N   
ATOM   4832  CA  ASP A 669      29.835   7.090  27.141  1.00  0.00           C   
ATOM   4833  CB  ASP A 669      29.449   6.056  26.069  1.00  0.00           C   
ATOM   4834  CG  ASP A 669      28.235   6.457  25.224  1.00  0.00           C   
ATOM   4835  OD1 ASP A 669      27.617   5.562  24.600  1.00  0.00           O   
ATOM   4836  OD2 ASP A 669      27.896   7.658  25.144  1.00  0.00           O 1-
ATOM   4837  C   ASP A 669      28.587   7.504  27.958  1.00  0.00           C   
ATOM   4838  O   ASP A 669      27.835   6.621  28.380  1.00  0.00           O   
ATOM   4839  N   PRO A 670      28.277   8.806  28.112  1.00  0.00           N   
ATOM   4840  CD  PRO A 670      29.148   9.936  27.825  1.00  0.00           C   
ATOM   4841  CG  PRO A 670      28.643  11.069  28.714  1.00  0.00           C   
ATOM   4842  CB  PRO A 670      27.140  10.794  28.768  1.00  0.00           C   
ATOM   4843  CA  PRO A 670      27.058   9.263  28.783  1.00  0.00           C   
ATOM   4844  C   PRO A 670      25.739   8.769  28.156  1.00  0.00           C   
ATOM   4845  O   PRO A 670      24.742   8.729  28.878  1.00  0.00           O   
ATOM   4846  N   LYS A 671      25.711   8.379  26.871  1.00  0.00           N   
ATOM   4847  CA  LYS A 671      24.519   7.859  26.169  1.00  0.00           C   
ATOM   4848  CB  LYS A 671      24.586   8.335  24.702  1.00  0.00           C   
ATOM   4849  CG  LYS A 671      23.315   8.214  23.834  1.00  0.00           C   
ATOM   4850  CD  LYS A 671      22.115   9.070  24.278  1.00  0.00           C   
ATOM   4851  CE  LYS A 671      21.059   9.067  23.158  1.00  0.00           C   
ATOM   4852  NZ  LYS A 671      19.843   9.844  23.504  1.00  0.00           N 1+
ATOM   4853  C   LYS A 671      24.366   6.332  26.327  1.00  0.00           C   
ATOM   4854  O   LYS A 671      23.348   5.807  25.872  1.00  0.00           O   
ATOM   4855  N   PHE A 672      25.287   5.639  27.008  1.00  0.00           N   
ATOM   4856  CA  PHE A 672      25.237   4.195  27.299  1.00  0.00           C   
ATOM   4857  CB  PHE A 672      26.330   3.879  28.336  1.00  0.00           C   
ATOM   4858  CG  PHE A 672      26.239   2.493  28.947  1.00  0.00           C   
ATOM   4859  CD1 PHE A 672      25.669   2.318  30.224  1.00  0.00           C   
ATOM   4860  CE1 PHE A 672      25.536   1.028  30.769  1.00  0.00           C   
ATOM   4861  CZ  PHE A 672      25.991  -0.088  30.044  1.00  0.00           C   
ATOM   4862  CE2 PHE A 672      26.571   0.089  28.778  1.00  0.00           C   
ATOM   4863  CD2 PHE A 672      26.685   1.373  28.224  1.00  0.00           C   
ATOM   4864  C   PHE A 672      23.872   3.729  27.836  1.00  0.00           C   
ATOM   4865  O   PHE A 672      23.355   2.717  27.360  1.00  0.00           O   
ATOM   4866  N   VAL A 673      23.276   4.487  28.763  1.00  0.00           N   
ATOM   4867  CA  VAL A 673      21.993   4.166  29.421  1.00  0.00           C   
ATOM   4868  CB  VAL A 673      21.716   5.176  30.561  1.00  0.00           C   
ATOM   4869  CG1 VAL A 673      20.466   4.832  31.383  1.00  0.00           C   
ATOM   4870  CG2 VAL A 673      22.892   5.239  31.551  1.00  0.00           C   
ATOM   4871  C   VAL A 673      20.824   4.113  28.425  1.00  0.00           C   
ATOM   4872  O   VAL A 673      19.846   3.424  28.699  1.00  0.00           O   
ATOM   4873  N   GLU A 674      20.929   4.768  27.263  1.00  0.00           N   
ATOM   4874  CA  GLU A 674      19.931   4.668  26.194  1.00  0.00           C   
ATOM   4875  CB  GLU A 674      19.598   6.069  25.669  1.00  0.00           C   
ATOM   4876  CG  GLU A 674      18.228   6.042  24.984  1.00  0.00           C   
ATOM   4877  CD  GLU A 674      17.869   7.370  24.329  1.00  0.00           C   
ATOM   4878  OE1 GLU A 674      17.414   7.367  23.162  1.00  0.00           O
[truncated: 445,463 more chars]
